# Supplementary material for: N-[11-(4-Chloro­phen­yl)-11,12-dihydro­benzo[c]phenanthridin-6-yl]benzamide
Source: Acta Crystallogr Sect E Struct Rep Online. 2010 Oct 31;66(Pt 11):o2973–4. doi: 10.1107/S1600536810043485 (PMC3009300; doi:10.1107/S1600536810043485)
Supplement: Supplementary file 1 [file e-66-o2973-sup1.cif]

##############################################################################
###                                                                        ###
###        Electronic paper (Acta Crystallographica Section E)             ###
###                                                                        ###
##############################################################################
#                                                                            #
# This CIF contains the data in a paper accepted for publication in Acta     #
# Crystallographica Section E. It conforms to the requirements of Notes      #
# for Authors for Section E, and has been peer reviewed under the auspices   #
# of the IUCr Commission on Journals.                                        #
#                                                                            #
# Full details of the Crystallographic Information File format               #
# are given in the paper "The Crystallographic Information File (CIF):       #
# a New Standard Archive File for Crystallography" by S. R. Hall, F. H.      #
# Allen and I. D. Brown [Acta Cryst. (1991), A47, 655-685].                  #
#                                                                            #
# The current version of the core CIF dictionary is obtainable from          #
# ftp://ftp.iucr.org/pub/cif_core.dic. The current version number is 2.4.    #
#                                                                            #
# Software is freely available for graphical display of the structure(s) in  #
# this CIF.  For information consult the CIF home page http://www.iucr.org/  #
# cif/home.html                                                              #
#                                                                            #
# This file may be used for bona fide research purposes within the           #
# scientific community so long as proper attribution is given to the journal # 
# article from which it was obtained.                                        #
#                                                                            #
##############################################################################
                                             
data_global
_audit_creation_method     'SHELXL-97'
_journal_date_recd_electronic     2010-10-22
_journal_date_accepted     2010-10-25
_journal_name_full     'Acta Crystallographica, Section E'
_journal_year     2010
_journal_volume     66
_journal_issue     11
_journal_page_first     o2973
_journal_page_last     o2974
_journal_paper_category     QO
_journal_coeditor_code     HG2734
_publ_contact_author_name     'Min Zhang'
_publ_contact_author_address
;
School of Chemistry and Chemical Engineering
Jiangsu University
Zhenjiang
Jiangsu Province 212013
People's Republic of China
;
_publ_contact_author_email     zhangminnk@163.com
_publ_contact_author_fax     '086-0511-88791800'
_publ_contact_author_phone     '086-0511-88791800'
_publ_section_title
;\
<i>N</i>-[11-(4-Chlorophenyl)-11,12-dihydrobenzo[<i>c</i>]phenanthridin-6-yl]\
benzamide
;
loop_
    _publ_author_name
    _publ_author_address
    'Min Zhang'
;
School of Chemistry and Chemical Engineering
Jiangsu University
Zhenjiang
Jiangsu Province 212013
People's Republic of China
;
    'Xiang-Yang Wu'
;
School of the Environment
Jiangsu University
Zhenjiang
Jiangsu Province 212013
People's Republic of China
;
    'Liu-Qing Yang'
;
School of Pharmacy
Jiangsu University
Zhenjiang
Jiangsu Province 212013
People's Republic of China
;
data_I
_chemical_name_systematic
;
<i>N</i>-[11-(4-Chlorophenyl)-11,12-
dihydrobenzo[<i>c</i>]phenanthridin-6-yl]benzamide
;
_chemical_name_common     ?
_chemical_formula_moiety     'C30 H21 Cl N2 O'
_chemical_formula_sum     'C30 H21 Cl N2 O'
_chemical_formula_iupac     'C30 H21 Cl N2 O'
_chemical_formula_weight     460.94
_chemical_melting_point     ?
_symmetry_cell_setting     orthorhombic
_symmetry_space_group_name_H-M     'P c a 21'
_symmetry_space_group_name_Hall     'P 2c -2ac'
loop_
    _symmetry_equiv_pos_as_xyz
    'x, y, z'
    '-x, -y, z+1/2'
    'x+1/2, -y, z'
    '-x+1/2, y, z+1/2'
_cell_length_a     26.567(5)
_cell_length_b     9.6752(19)
_cell_length_c     17.329(4)
_cell_angle_alpha     90.00
_cell_angle_beta     90.00
_cell_angle_gamma     90.00
_cell_volume     4454.5(15)
_cell_formula_units_Z     8
_cell_measurement_reflns_used     10393
_cell_measurement_theta_min     1.533
_cell_measurement_theta_max     26.059
_cell_measurement_temperature     113(2)
_exptl_crystal_description     block
_exptl_crystal_colour     yellow
_exptl_crystal_size_max     0.20
_exptl_crystal_size_mid     0.18
_exptl_crystal_size_min     0.10
_exptl_crystal_density_diffrn     1.375
_exptl_crystal_density_meas     ?
_exptl_crystal_density_method     'not measured'
_exptl_crystal_F_000     1920
_exptl_absorpt_coefficient_mu     0.199
_exptl_absorpt_correction_type     multi-scan
_exptl_absorpt_process_details     '(CrystalClear; Rigaku, 2009)'
_exptl_absorpt_correction_T_min     0.9613
_exptl_absorpt_correction_T_max     0.9804
_exptl_special_details
;
;
_diffrn_ambient_temperature     113(2)
_diffrn_radiation_type     MoK\a
_diffrn_radiation_wavelength     0.71073
_diffrn_radiation_source     'rotating anode'
_diffrn_radiation_monochromator     confocal
_diffrn_measurement_device_type     'Rigaku Saturn724 CCD'
_diffrn_measurement_method     \w
_diffrn_detector_area_resol_mean     ?
_diffrn_reflns_number     27069
_diffrn_reflns_av_R_equivalents     0.0383
_diffrn_reflns_av_sigmaI/netI     0.0389
_diffrn_reflns_theta_min     2.10
_diffrn_reflns_theta_max     26.06
_diffrn_reflns_theta_full     26.06
_diffrn_measured_fraction_theta_max     0.997
_diffrn_measured_fraction_theta_full     0.997
_diffrn_reflns_limit_h_min     -28
_diffrn_reflns_limit_h_max     32
_diffrn_reflns_limit_k_min     -11
_diffrn_reflns_limit_k_max     11
_diffrn_reflns_limit_l_min     -21
_diffrn_reflns_limit_l_max     20
_diffrn_standards_number     0
_diffrn_standards_interval_count     0
_diffrn_standards_interval_time     0
_diffrn_standards_decay_%     0
_refine_special_details
;
Refinement of <i>F</i>^2^ against ALL reflections. The weighted <i>R</i>-factor
<i>wR</i> and goodness of fit <i>S</i> are based on <i>F</i>^2^, conventional
<i>R</i>-factors <i>R</i> are based on <i>F</i>, with <i>F</i> set to zero for
negative <i>F</i>^2^. The threshold expression of <i>F</i>^2^ >
\s(<i>F</i>^2^) is used only for calculating <i>R</i>-factors(gt) <i>etc</i>.
and is not relevant to the choice of reflections for refinement.
<i>R</i>-factors based on <i>F</i>^2^ are statistically about twice as large
as those based on <i>F</i>, and <i>R</i>-factors based on ALL data will be
even larger.
;
_reflns_number_total     8288
_reflns_number_gt     7795
_reflns_threshold_expression     I>2\s(I)
_refine_ls_structure_factor_coef     Fsqd
_refine_ls_matrix_type     full
_refine_ls_R_factor_all     0.0428
_refine_ls_R_factor_gt     0.0396
_refine_ls_wR_factor_gt     0.1003
_refine_ls_wR_factor_ref     0.1026
_refine_ls_goodness_of_fit_ref     1.061
_refine_ls_restrained_S_all     1.061
_refine_ls_number_reflns     8288
_refine_ls_number_parameters     613
_refine_ls_number_restraints     1
_refine_ls_hydrogen_treatment     constr
_refine_ls_weighting_scheme     calc
_refine_ls_weighting_details
       'calc w = 1/[\s^2^(Fo^2^)+(0.0607P)^2^+0.6857P] where P=(Fo^2^+2Fc^2^)/3'
_atom_sites_solution_hydrogens     geom
_atom_sites_solution_primary     direct
_atom_sites_solution_secondary     difmap
_refine_ls_shift/su_max     0.001
_refine_ls_shift/su_mean     0.000
_refine_diff_density_max     0.523
_refine_diff_density_min     -0.472
_refine_ls_extinction_method     none
_refine_ls_extinction_coef     ?
_refine_ls_abs_structure_details
                                    'Flack (1983), with how many Friedel pairs?'
_refine_ls_abs_structure_Flack     0.46(5)
loop_
    _atom_type_symbol
    _atom_type_description
    _atom_type_scat_dispersion_real
    _atom_type_scat_dispersion_imag
    _atom_type_scat_source
    'C' 'C' 0.0033 0.0016
                         'International Tables Vol C Tables 4.2.6.8 and 6.1.1.4'
    'H' 'H' 0.0000 0.0000
                         'International Tables Vol C Tables 4.2.6.8 and 6.1.1.4'
    'N' 'N' 0.0061 0.0033
                         'International Tables Vol C Tables 4.2.6.8 and 6.1.1.4'
    'O' 'O' 0.0106 0.0060
                         'International Tables Vol C Tables 4.2.6.8 and 6.1.1.4'
    'Cl' 'Cl' 0.1484 0.1585
                         'International Tables Vol C Tables 4.2.6.8 and 6.1.1.4'
_computing_data_collection     'Crystalclear (Rigaku, 2009)'
_computing_cell_refinement     'Crystalclear (Rigaku, 2009)'
_computing_data_reduction     'Crystalclear (Rigaku, 2009)'
_computing_structure_solution     'SHELXS97 (Sheldrick, 2008)'
_computing_structure_refinement     'SHELXL97 (Sheldrick, 2008)'
_computing_molecular_graphics     'SHELXTL (Sheldrick, 2008)'
_computing_publication_material     'SHELXTL (Sheldrick, 2008)'
loop_
    _atom_site_type_symbol
    _atom_site_label
    _atom_site_fract_x
    _atom_site_fract_y
    _atom_site_fract_z
    _atom_site_U_iso_or_equiv
    _atom_site_adp_type
    _atom_site_calc_flag
    _atom_site_refinement_flags
    _atom_site_occupancy
    _atom_site_disorder_assembly
    _atom_site_disorder_group
    Cl Cl1 0.45020(2) 1.04494(6) 0.45992(4) 0.03290(15) Uani d . 1 . .
    Cl Cl2 -0.18314(2) 0.43588(7) 0.22904(4) 0.03730(16) Uani d . 1 . .
    O O1 0.15812(6) 0.44686(15) 0.20860(9) 0.0228(4) Uani d . 1 . .
    O O2 0.09263(6) 1.12523(16) 0.48412(10) 0.0252(4) Uani d . 1 . .
    N N1 0.19235(6) 0.62652(18) 0.30450(11) 0.0184(4) Uani d . 1 . .
    N N2 0.14648(6) 0.68325(18) 0.19207(11) 0.0189(4) Uani d . 1 . .
    H H2 0.1351 0.7461 0.1616 0.023 Uiso calc R 1 . .
    N N3 0.06092(6) 0.94686(19) 0.38501(11) 0.0172(4) Uani d . 1 . .
    N N4 0.10706(6) 0.88891(19) 0.49698(11) 0.0184(4) Uani d . 1 . .
    H H4 0.1196 0.8257 0.5261 0.022 Uiso calc R 1 . .
    C C1 0.29080(7) 0.8823(2) 0.47123(13) 0.0178(4) Uani d . 1 . .
    C C2 0.30981(8) 0.9683(2) 0.52866(14) 0.0220(5) Uani d . 1 . .
    H H2A 0.2894 0.9922 0.5701 0.026 Uiso calc R 1 . .
    C C3 0.35835(8) 1.0189(2) 0.52532(14) 0.0224(5) Uani d . 1 . .
    H H3 0.3707 1.0753 0.5644 0.027 Uiso calc R 1 . .
    C C4 0.38840(7) 0.9845(2) 0.46298(15) 0.0211(5) Uani d . 1 . .
    C C5 0.37101(9) 0.8999(2) 0.40441(14) 0.0242(5) Uani d . 1 . .
    H H5 0.3915 0.8774 0.3628 0.029 Uiso calc R 1 . .
    C C6 0.32217(8) 0.8495(2) 0.40923(13) 0.0214(5) Uani d . 1 . .
    H H6 0.3101 0.7925 0.3702 0.026 Uiso calc R 1 . .
    C C7 0.23727(7) 0.8285(2) 0.47799(13) 0.0195(5) Uani d . 1 . .
    H H7 0.2170 0.9032 0.5001 0.023 Uiso calc R 1 . .
    C C8 0.23284(8) 0.7046(2) 0.53287(14) 0.0237(5) Uani d . 1 . .
    H H8A 0.2537 0.7213 0.5778 0.028 Uiso calc R 1 . .
    H H8B 0.1983 0.6972 0.5503 0.028 Uiso calc R 1 . .
    C C9 0.24816(8) 0.5706(2) 0.49689(14) 0.0234(5) Uani d . 1 . .
    C C10 0.27108(9) 0.4670(3) 0.53995(16) 0.0304(6) Uani d . 1 . .
    H H10 0.2770 0.4809 0.5923 0.036 Uiso calc R 1 . .
    C C11 0.28521(9) 0.3431(3) 0.50603(17) 0.0349(6) Uani d . 1 . .
    H H11 0.3012 0.2755 0.5353 0.042 Uiso calc R 1 . .
    C C12 0.27543(9) 0.3201(3) 0.42832(17) 0.0314(6) Uani d . 1 . .
    H H12 0.2848 0.2370 0.4054 0.038 Uiso calc R 1 . .
    C C13 0.25159(9) 0.4216(2) 0.38485(15) 0.0254(5) Uani d . 1 . .
    H H13 0.2447 0.4058 0.3330 0.030 Uiso calc R 1 . .
    C C14 0.23787(8) 0.5470(2) 0.41858(15) 0.0214(5) Uani d . 1 . .
    C C15 0.21420(8) 0.6601(2) 0.37485(13) 0.0188(5) Uani d . 1 . .
    C C16 0.21424(7) 0.7929(2) 0.40035(13) 0.0187(4) Uani d . 1 . .
    C C17 0.19362(7) 0.8995(2) 0.35147(13) 0.0178(5) Uani d . 1 . .
    C C18 0.19268(8) 1.0404(2) 0.37309(14) 0.0202(5) Uani d . 1 . .
    H H18 0.2064 1.0672 0.4202 0.024 Uiso calc R 1 . .
    C C19 0.17182(8) 1.1380(2) 0.32543(14) 0.0225(5) Uani d . 1 . .
    H H19 0.1715 1.2301 0.3409 0.027 Uiso calc R 1 . .
    C C20 0.15087(8) 1.1017(2) 0.25353(14) 0.0233(5) Uani d . 1 . .
    H H20 0.1373 1.1691 0.2214 0.028 Uiso calc R 1 . .
    C C21 0.15077(8) 0.9652(2) 0.23163(14) 0.0208(5) Uani d . 1 . .
    H H21 0.1365 0.9399 0.1847 0.025 Uiso calc R 1 . .
    C C22 0.17193(7) 0.8637(2) 0.27943(13) 0.0173(4) Uani d . 1 . .
    C C23 0.17036(7) 0.7198(2) 0.25644(12) 0.0170(4) Uani d . 1 . .
    C C24 0.13982(8) 0.5481(2) 0.17403(13) 0.0195(5) Uani d . 1 . .
    C C25 0.10550(8) 0.5262(2) 0.10631(13) 0.0205(5) Uani d . 1 . .
    C C26 0.09983(9) 0.6261(2) 0.04939(14) 0.0236(5) Uani d . 1 . .
    H H26 0.1183 0.7076 0.0520 0.028 Uiso calc R 1 . .
    C C27 0.06682(10) 0.6050(3) -0.01121(15) 0.0313(6) Uani d . 1 . .
    H H27 0.0637 0.6715 -0.0497 0.038 Uiso calc R 1 . .
    C C28 0.03835(9) 0.4848(3) -0.01481(15) 0.0302(6) Uani d . 1 . .
    H H28 0.0158 0.4715 -0.0552 0.036 Uiso calc R 1 . .
    C C29 0.04355(10) 0.3858(3) 0.04136(16) 0.0316(6) Uani d . 1 . .
    H H29 0.0242 0.3058 0.0392 0.038 Uiso calc R 1 . .
    C C30 0.07772(9) 0.4044(2) 0.10169(15) 0.0265(5) Uani d . 1 . .
    H H30 0.0819 0.3358 0.1387 0.032 Uiso calc R 1 . .
    C C31 -0.03808(7) 0.6800(2) 0.21873(13) 0.0186(4) Uani d . 1 . .
    C C32 -0.06480(8) 0.6718(2) 0.28733(14) 0.0245(5) Uani d . 1 . .
    H H32 -0.0524 0.7160 0.3311 0.029 Uiso calc R 1 . .
    C C33 -0.11012(9) 0.5983(3) 0.29190(15) 0.0275(5) Uani d . 1 . .
    H H33 -0.1276 0.5915 0.3383 0.033 Uiso calc R 1 . .
    C C34 -0.12821(8) 0.5360(2) 0.22564(15) 0.0241(5) Uani d . 1 . .
    C C35 -0.10328(9) 0.5472(2) 0.15631(15) 0.0272(5) Uani d . 1 . .
    H H35 -0.1167 0.5073 0.1121 0.033 Uiso calc R 1 . .
    C C36 -0.05835(8) 0.6178(2) 0.15263(14) 0.0237(5) Uani d . 1 . .
    H H36 -0.0413 0.6243 0.1059 0.028 Uiso calc R 1 . .
    C C37 0.01430(7) 0.7465(2) 0.21222(13) 0.0191(5) Uani d . 1 . .
    H H37 0.0361 0.6759 0.1893 0.023 Uiso calc R 1 . .
    C C38 0.01665(8) 0.8709(2) 0.15749(14) 0.0228(5) Uani d . 1 . .
    H H38A 0.0508 0.8805 0.1383 0.027 Uiso calc R 1 . .
    H H38B -0.0051 0.8535 0.1136 0.027 Uiso calc R 1 . .
    C C39 0.00102(8) 1.0040(2) 0.19526(14) 0.0220(5) Uani d . 1 . .
    C C40 -0.02315(8) 1.1084(2) 0.15437(15) 0.0271(5) Uani d . 1 . .
    H H40 -0.0309 1.0947 0.1026 0.032 Uiso calc R 1 . .
    C C41 -0.03583(9) 1.2323(3) 0.18932(17) 0.0320(6) Uani d . 1 . .
    H H41 -0.0521 1.3007 0.1610 0.038 Uiso calc R 1 . .
    C C42 -0.02439(9) 1.2545(3) 0.26580(16) 0.0293(6) Uani d . 1 . .
    H H42 -0.0331 1.3376 0.2893 0.035 Uiso calc R 1 . .
    C C43 0.00040(8) 1.1519(2) 0.30821(15) 0.0226(5) Uani d . 1 . .
    H H43 0.0082 1.1668 0.3599 0.027 Uiso calc R 1 . .
    C C44 0.01337(8) 1.0272(2) 0.27295(14) 0.0193(5) Uani d . 1 . .
    C C45 0.03790(7) 0.9143(2) 0.31547(13) 0.0176(4) Uani d . 1 . .
    C C46 0.03744(7) 0.7808(2) 0.28962(12) 0.0169(4) Uani d . 1 . .
    C C47 0.05878(7) 0.6743(2) 0.33760(13) 0.0177(4) Uani d . 1 . .
    C C48 0.05844(8) 0.5332(2) 0.31640(14) 0.0191(4) Uani d . 1 . .
    H H48 0.0441 0.5066 0.2698 0.023 Uiso calc R 1 . .
    C C49 0.07913(8) 0.4348(2) 0.36405(14) 0.0223(5) Uani d . 1 . .
    H H49 0.0792 0.3428 0.3485 0.027 Uiso calc R 1 . .
    C C50 0.10022(8) 0.4701(2) 0.43567(15) 0.0243(5) Uani d . 1 . .
    H H50 0.1135 0.4023 0.4678 0.029 Uiso calc R 1 . .
    C C51 0.10092(8) 0.6073(2) 0.45760(15) 0.0224(5) Uani d . 1 . .
    H H51 0.1151 0.6320 0.5047 0.027 Uiso calc R 1 . .
    C C52 0.08047(7) 0.7101(2) 0.40953(13) 0.0167(4) Uani d . 1 . .
    C C53 0.08287(7) 0.8534(2) 0.43261(13) 0.0177(4) Uani d . 1 . .
    C C54 0.11219(8) 1.0245(2) 0.51734(14) 0.0199(5) Uani d . 1 . .
    C C55 0.14664(8) 1.0465(2) 0.58493(13) 0.0205(5) Uani d . 1 . .
    C C56 0.17109(8) 1.1721(2) 0.59367(15) 0.0270(5) Uani d . 1 . .
    H H56 0.1656 1.2427 0.5583 0.032 Uiso calc R 1 . .
    C C57 0.20390(9) 1.1930(3) 0.65529(17) 0.0330(6) Uani d . 1 . .
    H H57 0.2203 1.2774 0.6609 0.040 Uiso calc R 1 . .
    C C58 0.21214(9) 1.0887(3) 0.70806(15) 0.0329(6) Uani d . 1 . .
    H H58 0.2339 1.1030 0.7493 0.039 Uiso calc R 1 . .
    C C59 0.18785(9) 0.9620(3) 0.69954(16) 0.0315(6) Uani d . 1 . .
    H H59 0.1934 0.8914 0.7350 0.038 Uiso calc R 1 . .
    C C60 0.15552(8) 0.9418(2) 0.63837(14) 0.0248(5) Uani d . 1 . .
    H H60 0.1394 0.8571 0.6327 0.030 Uiso calc R 1 . .
loop_
    _atom_site_aniso_label
    _atom_site_aniso_U_11
    _atom_site_aniso_U_22
    _atom_site_aniso_U_33
    _atom_site_aniso_U_12
    _atom_site_aniso_U_13
    _atom_site_aniso_U_23
    Cl1 0.0214(3) 0.0420(3) 0.0352(3) -0.0113(2) 0.0024(2) -0.0036(3)
    Cl2 0.0298(3) 0.0409(3) 0.0412(4) -0.0124(3) -0.0001(3) -0.0072(3)
    O1 0.0246(8) 0.0233(8) 0.0205(9) 0.0035(6) -0.0023(6) 0.0008(7)
    O2 0.0262(8) 0.0221(8) 0.0273(10) 0.0040(7) -0.0061(7) -0.0017(7)
    N1 0.0178(9) 0.0214(9) 0.0159(10) 0.0002(7) -0.0010(7) 0.0020(8)
    N2 0.0204(9) 0.0182(9) 0.0181(10) -0.0006(7) -0.0014(7) 0.0033(8)
    N3 0.0133(8) 0.0200(9) 0.0182(10) 0.0004(7) -0.0010(7) 0.0020(7)
    N4 0.0175(9) 0.0212(9) 0.0164(10) 0.0017(7) -0.0013(7) 0.0014(8)
    C1 0.0170(10) 0.0178(10) 0.0185(12) 0.0009(8) -0.0018(8) 0.0021(9)
    C2 0.0232(11) 0.0242(12) 0.0188(12) 0.0023(9) 0.0016(9) 0.0000(9)
    C3 0.0252(11) 0.0206(11) 0.0216(12) -0.0029(9) -0.0062(9) -0.0013(9)
    C4 0.0146(10) 0.0225(11) 0.0262(12) -0.0044(8) -0.0030(9) 0.0027(10)
    C5 0.0230(11) 0.0294(12) 0.0203(12) 0.0001(10) 0.0043(9) -0.0017(10)
    C6 0.0187(11) 0.0277(12) 0.0179(12) -0.0023(9) -0.0014(8) -0.0034(10)
    C7 0.0166(10) 0.0252(11) 0.0166(12) -0.0004(8) -0.0025(8) 0.0003(9)
    C8 0.0192(11) 0.0334(12) 0.0185(12) -0.0058(9) -0.0029(8) 0.0053(10)
    C9 0.0168(10) 0.0267(11) 0.0268(14) -0.0075(9) -0.0048(9) 0.0079(10)
    C10 0.0277(12) 0.0330(14) 0.0304(15) -0.0097(11) -0.0121(10) 0.0123(11)
    C11 0.0298(13) 0.0287(13) 0.0462(18) -0.0045(11) -0.0154(11) 0.0164(12)
    C12 0.0237(12) 0.0239(12) 0.0464(17) -0.0008(10) -0.0070(11) 0.0064(12)
    C13 0.0219(11) 0.0246(11) 0.0296(14) -0.0028(10) -0.0056(9) 0.0034(10)
    C14 0.0134(10) 0.0238(12) 0.0271(13) -0.0019(8) -0.0027(8) 0.0079(10)
    C15 0.0141(10) 0.0231(11) 0.0190(12) -0.0017(8) -0.0006(8) 0.0035(9)
    C16 0.0121(9) 0.0276(12) 0.0164(11) -0.0010(8) 0.0003(8) 0.0015(9)
    C17 0.0111(10) 0.0211(11) 0.0213(12) -0.0013(8) 0.0011(8) 0.0023(9)
    C18 0.0147(10) 0.0247(11) 0.0211(12) -0.0026(9) 0.0000(8) -0.0033(9)
    C19 0.0192(10) 0.0205(11) 0.0278(13) -0.0011(9) 0.0020(9) -0.0015(10)
    C20 0.0215(11) 0.0232(11) 0.0250(13) 0.0023(9) -0.0015(9) 0.0072(10)
    C21 0.0183(10) 0.0249(11) 0.0193(12) -0.0032(8) -0.0029(9) 0.0016(10)
    C22 0.0139(9) 0.0225(11) 0.0154(11) -0.0016(8) 0.0004(8) -0.0003(9)
    C23 0.0147(10) 0.0205(11) 0.0158(11) 0.0009(8) 0.0025(8) 0.0037(9)
    C24 0.0159(10) 0.0234(11) 0.0191(12) -0.0016(9) 0.0039(8) -0.0012(9)
    C25 0.0174(10) 0.0266(12) 0.0175(12) 0.0021(9) 0.0012(8) -0.0052(9)
    C26 0.0275(12) 0.0222(11) 0.0212(13) -0.0062(9) -0.0015(9) 0.0011(10)
    C27 0.0363(14) 0.0365(14) 0.0212(13) -0.0051(11) -0.0066(10) 0.0045(11)
    C28 0.0283(12) 0.0366(14) 0.0256(14) -0.0045(11) -0.0071(9) -0.0063(11)
    C29 0.0342(13) 0.0285(13) 0.0323(15) -0.0092(11) -0.0042(10) -0.0057(11)
    C30 0.0315(13) 0.0239(12) 0.0241(13) -0.0022(10) -0.0023(10) -0.0001(10)
    C31 0.0187(10) 0.0164(10) 0.0207(12) 0.0038(8) -0.0025(8) 0.0007(9)
    C32 0.0240(11) 0.0294(12) 0.0202(13) -0.0020(10) -0.0008(9) -0.0061(10)
    C33 0.0229(12) 0.0335(13) 0.0261(14) -0.0010(10) 0.0030(9) -0.0019(11)
    C34 0.0183(10) 0.0248(12) 0.0292(13) -0.0010(9) -0.0028(10) -0.0018(11)
    C35 0.0260(12) 0.0283(12) 0.0275(14) 0.0016(10) -0.0072(10) -0.0068(10)
    C36 0.0284(12) 0.0250(12) 0.0177(12) -0.0004(9) 0.0001(9) -0.0028(10)
    C37 0.0170(10) 0.0228(11) 0.0174(12) 0.0028(8) -0.0001(8) -0.0019(9)
    C38 0.0225(11) 0.0275(12) 0.0182(12) -0.0035(9) -0.0031(9) 0.0030(10)
    C39 0.0175(10) 0.0253(11) 0.0233(12) -0.0061(9) -0.0045(9) 0.0037(10)
    C40 0.0247(12) 0.0314(13) 0.0251(13) -0.0031(10) -0.0074(9) 0.0066(11)
    C41 0.0250(12) 0.0249(12) 0.0462(17) -0.0007(10) -0.0130(11) 0.0132(12)
    C42 0.0242(12) 0.0208(12) 0.0430(16) 0.0013(10) -0.0045(11) 0.0054(11)
    C43 0.0172(10) 0.0223(11) 0.0283(13) -0.0021(9) -0.0029(9) 0.0023(10)
    C44 0.0151(10) 0.0199(11) 0.0228(13) -0.0006(8) -0.0028(8) 0.0041(9)
    C45 0.0116(9) 0.0220(10) 0.0193(12) -0.0002(8) 0.0001(8) 0.0002(9)
    C46 0.0141(10) 0.0217(11) 0.0150(11) 0.0002(8) 0.0011(8) 0.0022(9)
    C47 0.0112(10) 0.0225(11) 0.0193(12) -0.0008(8) 0.0042(8) 0.0028(9)
    C48 0.0180(10) 0.0207(11) 0.0185(12) -0.0024(8) 0.0009(8) -0.0024(9)
    C49 0.0207(11) 0.0182(11) 0.0280(14) -0.0015(9) 0.0012(9) -0.0013(10)
    C50 0.0212(11) 0.0232(12) 0.0285(14) 0.0015(9) -0.0033(9) 0.0073(10)
    C51 0.0203(10) 0.0266(11) 0.0202(12) -0.0029(9) -0.0022(9) 0.0028(10)
    C52 0.0134(9) 0.0182(10) 0.0186(11) -0.0020(8) 0.0017(8) 0.0011(9)
    C53 0.0120(9) 0.0250(11) 0.0160(11) 0.0002(8) 0.0018(8) 0.0035(9)
    C54 0.0172(10) 0.0235(12) 0.0190(12) 0.0013(9) 0.0017(8) -0.0004(9)
    C55 0.0157(10) 0.0249(12) 0.0208(13) 0.0010(9) 0.0006(8) -0.0048(9)
    C56 0.0253(12) 0.0260(12) 0.0297(14) 0.0034(9) -0.0049(10) -0.0023(11)
    C57 0.0324(13) 0.0307(13) 0.0361(16) -0.0045(11) -0.0086(11) -0.0088(12)
    C58 0.0282(13) 0.0454(15) 0.0251(14) 0.0004(11) -0.0089(10) -0.0062(12)
    C59 0.0319(13) 0.0418(15) 0.0209(13) 0.0014(11) -0.0030(10) 0.0065(11)
    C60 0.0237(11) 0.0298(12) 0.0208(13) -0.0041(9) -0.0008(9) 0.0001(11)
_geom_special_details
;
All e.s.d.'s (except the e.s.d. in the dihedral angle between two l.s. planes)
are estimated using the full covariance matrix. The cell e.s.d.'s are taken
into account individually in the estimation of e.s.d.'s in distances, angles
and torsion angles; correlations between e.s.d.'s in cell parameters are only
used when they are defined by crystal symmetry. An approximate (isotropic)
treatment of cell e.s.d.'s is used for estimating e.s.d.'s involving l.s.
planes.
;
loop_
    _geom_bond_atom_site_label_1
    _geom_bond_atom_site_label_2
    _geom_bond_site_symmetry_2
    _geom_bond_distance
    _geom_bond_publ_flag
    Cl1 C4 . 1.744(2) ?
    Cl2 C34 . 1.752(2) ?
    O1 C24 . 1.247(3) ?
    O2 C54 . 1.245(3) ?
    N1 C23 . 1.360(3) ?
    N1 C15 . 1.389(3) ?
    N2 C23 . 1.331(3) ?
    N2 C24 . 1.356(3) ?
    N2 H2 . 0.8600 ?
    N3 C53 . 1.356(3) ?
    N3 C45 . 1.388(3) ?
    N4 C53 . 1.332(3) ?
    N4 C54 . 1.366(3) ?
    N4 H4 . 0.8600 ?
    C1 C2 . 1.392(3) ?
    C1 C6 . 1.396(3) ?
    C1 C7 . 1.519(3) ?
    C2 C3 . 1.380(3) ?
    C2 H2A . 0.9300 ?
    C3 C4 . 1.384(3) ?
    C3 H3 . 0.9300 ?
    C4 C5 . 1.383(3) ?
    C5 C6 . 1.389(3) ?
    C5 H5 . 0.9300 ?
    C6 H6 . 0.9300 ?
    C7 C16 . 1.517(3) ?
    C7 C8 . 1.534(3) ?
    C7 H7 . 0.9800 ?
    C8 C9 . 1.495(3) ?
    C8 H8A . 0.9700 ?
    C8 H8B . 0.9700 ?
    C9 C10 . 1.390(3) ?
    C9 C14 . 1.403(3) ?
    C10 C11 . 1.387(4) ?
    C10 H10 . 0.9300 ?
    C11 C12 . 1.389(4) ?
    C11 H11 . 0.9300 ?
    C12 C13 . 1.391(3) ?
    C12 H12 . 0.9300 ?
    C13 C14 . 1.395(3) ?
    C13 H13 . 0.9300 ?
    C14 C15 . 1.472(3) ?
    C15 C16 . 1.359(3) ?
    C16 C17 . 1.443(3) ?
    C17 C18 . 1.414(3) ?
    C17 C22 . 1.418(3) ?
    C18 C19 . 1.372(3) ?
    C18 H18 . 0.9300 ?
    C19 C20 . 1.409(3) ?
    C19 H19 . 0.9300 ?
    C20 C21 . 1.374(3) ?
    C20 H20 . 0.9300 ?
    C21 C22 . 1.402(3) ?
    C21 H21 . 0.9300 ?
    C22 C23 . 1.449(3) ?
    C24 C25 . 1.501(3) ?
    C25 C26 . 1.389(3) ?
    C25 C30 . 1.392(3) ?
    C26 C27 . 1.383(3) ?
    C26 H26 . 0.9300 ?
    C27 C28 . 1.388(4) ?
    C27 H27 . 0.9300 ?
    C28 C29 . 1.373(4) ?
    C28 H28 . 0.9300 ?
    C29 C30 . 1.396(4) ?
    C29 H29 . 0.9300 ?
    C30 H30 . 0.9300 ?
    C31 C32 . 1.387(3) ?
    C31 C36 . 1.401(3) ?
    C31 C37 . 1.537(3) ?
    C32 C33 . 1.401(3) ?
    C32 H32 . 0.9300 ?
    C33 C34 . 1.383(4) ?
    C33 H33 . 0.9300 ?
    C34 C35 . 1.376(4) ?
    C35 C36 . 1.377(3) ?
    C35 H35 . 0.9300 ?
    C36 H36 . 0.9300 ?
    C37 C46 . 1.512(3) ?
    C37 C38 . 1.533(3) ?
    C37 H37 . 0.9800 ?
    C38 C39 . 1.503(3) ?
    C38 H38A . 0.9700 ?
    C38 H38B . 0.9700 ?
    C39 C40 . 1.390(3) ?
    C39 C44 . 1.404(3) ?
    C40 C41 . 1.385(4) ?
    C40 H40 . 0.9300 ?
    C41 C42 . 1.377(4) ?
    C41 H41 . 0.9300 ?
    C42 C43 . 1.400(3) ?
    C42 H42 . 0.9300 ?
    C43 C44 . 1.395(3) ?
    C43 H43 . 0.9300 ?
    C44 C45 . 1.470(3) ?
    C45 C46 . 1.367(3) ?
    C46 C47 . 1.440(3) ?
    C47 C48 . 1.414(3) ?
    C47 C52 . 1.416(3) ?
    C48 C49 . 1.375(3) ?
    C48 H48 . 0.9300 ?
    C49 C50 . 1.404(3) ?
    C49 H49 . 0.9300 ?
    C50 C51 . 1.381(3) ?
    C50 H50 . 0.9300 ?
    C51 C52 . 1.407(3) ?
    C51 H51 . 0.9300 ?
    C52 C53 . 1.444(3) ?
    C54 C55 . 1.502(3) ?
    C55 C56 . 1.386(3) ?
    C55 C60 . 1.393(3) ?
    C56 C57 . 1.393(3) ?
    C56 H56 . 0.9300 ?
    C57 C58 . 1.379(4) ?
    C57 H57 . 0.9300 ?
    C58 C59 . 1.393(4) ?
    C58 H58 . 0.9300 ?
    C59 C60 . 1.379(3) ?
    C59 H59 . 0.9300 ?
    C60 H60 . 0.9300 ?
loop_
    _geom_angle_atom_site_label_1
    _geom_angle_atom_site_label_2
    _geom_angle_atom_site_label_3
    _geom_angle_site_symmetry_1
    _geom_angle_site_symmetry_3
    _geom_angle
    _geom_angle_publ_flag
    C23 N1 C15 . . 124.20(18) ?
    C23 N2 C24 . . 120.75(19) ?
    C23 N2 H2 . . 119.6 ?
    C24 N2 H2 . . 119.6 ?
    C53 N3 C45 . . 124.49(19) ?
    C53 N4 C54 . . 120.82(19) ?
    C53 N4 H4 . . 119.6 ?
    C54 N4 H4 . . 119.6 ?
    C2 C1 C6 . . 117.99(19) ?
    C2 C1 C7 . . 119.32(19) ?
    C6 C1 C7 . . 122.69(19) ?
    C3 C2 C1 . . 121.4(2) ?
    C3 C2 H2A . . 119.3 ?
    C1 C2 H2A . . 119.3 ?
    C2 C3 C4 . . 119.1(2) ?
    C2 C3 H3 . . 120.4 ?
    C4 C3 H3 . . 120.4 ?
    C5 C4 C3 . . 121.49(19) ?
    C5 C4 Cl1 . . 119.38(18) ?
    C3 C4 Cl1 . . 119.10(18) ?
    C4 C5 C6 . . 118.4(2) ?
    C4 C5 H5 . . 120.8 ?
    C6 C5 H5 . . 120.8 ?
    C5 C6 C1 . . 121.6(2) ?
    C5 C6 H6 . . 119.2 ?
    C1 C6 H6 . . 119.2 ?
    C16 C7 C1 . . 112.76(18) ?
    C16 C7 C8 . . 109.98(18) ?
    C1 C7 C8 . . 112.78(17) ?
    C16 C7 H7 . . 107.0 ?
    C1 C7 H7 . . 107.0 ?
    C8 C7 H7 . . 107.0 ?
    C9 C8 C7 . . 113.4(2) ?
    C9 C8 H8A . . 108.9 ?
    C7 C8 H8A . . 108.9 ?
    C9 C8 H8B . . 108.9 ?
    C7 C8 H8B . . 108.9 ?
    H8A C8 H8B . . 107.7 ?
    C10 C9 C14 . . 119.2(2) ?
    C10 C9 C8 . . 121.4(2) ?
    C14 C9 C8 . . 119.4(2) ?
    C11 C10 C9 . . 121.0(3) ?
    C11 C10 H10 . . 119.5 ?
    C9 C10 H10 . . 119.5 ?
    C10 C11 C12 . . 119.9(2) ?
    C10 C11 H11 . . 120.0 ?
    C12 C11 H11 . . 120.0 ?
    C11 C12 C13 . . 119.8(2) ?
    C11 C12 H12 . . 120.1 ?
    C13 C12 H12 . . 120.1 ?
    C12 C13 C14 . . 120.4(2) ?
    C12 C13 H13 . . 119.8 ?
    C14 C13 H13 . . 119.8 ?
    C13 C14 C9 . . 119.7(2) ?
    C13 C14 C15 . . 122.8(2) ?
    C9 C14 C15 . . 117.4(2) ?
    C16 C15 N1 . . 120.47(19) ?
    C16 C15 C14 . . 122.3(2) ?
    N1 C15 C14 . . 117.17(19) ?
    C15 C16 C17 . . 119.0(2) ?
    C15 C16 C7 . . 120.2(2) ?
    C17 C16 C7 . . 120.8(2) ?
    C18 C17 C22 . . 117.5(2) ?
    C18 C17 C16 . . 122.7(2) ?
    C22 C17 C16 . . 119.75(19) ?
    C19 C18 C17 . . 120.8(2) ?
    C19 C18 H18 . . 119.6 ?
    C17 C18 H18 . . 119.6 ?
    C18 C19 C20 . . 121.3(2) ?
    C18 C19 H19 . . 119.3 ?
    C20 C19 H19 . . 119.3 ?
    C21 C20 C19 . . 119.0(2) ?
    C21 C20 H20 . . 120.5 ?
    C19 C20 H20 . . 120.5 ?
    C20 C21 C22 . . 120.6(2) ?
    C20 C21 H21 . . 119.7 ?
    C22 C21 H21 . . 119.7 ?
    C21 C22 C17 . . 120.8(2) ?
    C21 C22 C23 . . 119.9(2) ?
    C17 C22 C23 . . 119.27(19) ?
    N2 C23 N1 . . 122.8(2) ?
    N2 C23 C22 . . 119.95(19) ?
    N1 C23 C22 . . 117.17(19) ?
    O1 C24 N2 . . 126.6(2) ?
    O1 C24 C25 . . 120.09(19) ?
    N2 C24 C25 . . 113.32(19) ?
    C26 C25 C30 . . 119.4(2) ?
    C26 C25 C24 . . 121.5(2) ?
    C30 C25 C24 . . 119.1(2) ?
    C27 C26 C25 . . 120.3(2) ?
    C27 C26 H26 . . 119.8 ?
    C25 C26 H26 . . 119.8 ?
    C26 C27 C28 . . 120.2(2) ?
    C26 C27 H27 . . 119.9 ?
    C28 C27 H27 . . 119.9 ?
    C29 C28 C27 . . 119.8(2) ?
    C29 C28 H28 . . 120.1 ?
    C27 C28 H28 . . 120.1 ?
    C28 C29 C30 . . 120.4(2) ?
    C28 C29 H29 . . 119.8 ?
    C30 C29 H29 . . 119.8 ?
    C25 C30 C29 . . 119.8(2) ?
    C25 C30 H30 . . 120.1 ?
    C29 C30 H30 . . 120.1 ?
    C32 C31 C36 . . 118.6(2) ?
    C32 C31 C37 . . 123.4(2) ?
    C36 C31 C37 . . 117.9(2) ?
    C31 C32 C33 . . 121.2(2) ?
    C31 C32 H32 . . 119.4 ?
    C33 C32 H32 . . 119.4 ?
    C34 C33 C32 . . 118.2(2) ?
    C34 C33 H33 . . 120.9 ?
    C32 C33 H33 . . 120.9 ?
    C35 C34 C33 . . 121.5(2) ?
    C35 C34 Cl2 . . 118.28(18) ?
    C33 C34 Cl2 . . 120.16(19) ?
    C34 C35 C36 . . 119.8(2) ?
    C34 C35 H35 . . 120.1 ?
    C36 C35 H35 . . 120.1 ?
    C35 C36 C31 . . 120.6(2) ?
    C35 C36 H36 . . 119.7 ?
    C31 C36 H36 . . 119.7 ?
    C46 C37 C38 . . 111.10(18) ?
    C46 C37 C31 . . 113.25(18) ?
    C38 C37 C31 . . 114.26(17) ?
    C46 C37 H37 . . 105.8 ?
    C38 C37 H37 . . 105.8 ?
    C31 C37 H37 . . 105.8 ?
    C39 C38 C37 . . 113.1(2) ?
    C39 C38 H38A . . 109.0 ?
    C37 C38 H38A . . 109.0 ?
    C39 C38 H38B . . 109.0 ?
    C37 C38 H38B . . 109.0 ?
    H38A C38 H38B . . 107.8 ?
    C40 C39 C44 . . 118.7(2) ?
    C40 C39 C38 . . 121.9(2) ?
    C44 C39 C38 . . 119.3(2) ?
    C41 C40 C39 . . 121.2(2) ?
    C41 C40 H40 . . 119.4 ?
    C39 C40 H40 . . 119.4 ?
    C42 C41 C40 . . 120.1(2) ?
    C42 C41 H41 . . 119.9 ?
    C40 C41 H41 . . 119.9 ?
    C41 C42 C43 . . 119.9(2) ?
    C41 C42 H42 . . 120.0 ?
    C43 C42 H42 . . 120.0 ?
    C44 C43 C42 . . 120.0(2) ?
    C44 C43 H43 . . 120.0 ?
    C42 C43 H43 . . 120.0 ?
    C43 C44 C39 . . 120.0(2) ?
    C43 C44 C45 . . 122.2(2) ?
    C39 C44 C45 . . 117.7(2) ?
    C46 C45 N3 . . 120.2(2) ?
    C46 C45 C44 . . 122.3(2) ?
    N3 C45 C44 . . 117.49(19) ?
    C45 C46 C47 . . 118.9(2) ?
    C45 C46 C37 . . 120.10(19) ?
    C47 C46 C37 . . 121.01(19) ?
    C48 C47 C52 . . 117.9(2) ?
    C48 C47 C46 . . 122.6(2) ?
    C52 C47 C46 . . 119.6(2) ?
    C49 C48 C47 . . 120.7(2) ?
    C49 C48 H48 . . 119.7 ?
    C47 C48 H48 . . 119.7 ?
    C48 C49 C50 . . 121.5(2) ?
    C48 C49 H49 . . 119.3 ?
    C50 C49 H49 . . 119.3 ?
    C51 C50 C49 . . 118.9(2) ?
    C51 C50 H50 . . 120.6 ?
    C49 C50 H50 . . 120.6 ?
    C50 C51 C52 . . 120.8(2) ?
    C50 C51 H51 . . 119.6 ?
    C52 C51 H51 . . 119.6 ?
    C51 C52 C47 . . 120.4(2) ?
    C51 C52 C53 . . 119.8(2) ?
    C47 C52 C53 . . 119.77(19) ?
    N4 C53 N3 . . 123.0(2) ?
    N4 C53 C52 . . 120.06(19) ?
    N3 C53 C52 . . 116.92(19) ?
    O2 C54 N4 . . 126.2(2) ?
    O2 C54 C55 . . 120.3(2) ?
    N4 C54 C55 . . 113.47(19) ?
    C56 C55 C60 . . 119.1(2) ?
    C56 C55 C54 . . 119.7(2) ?
    C60 C55 C54 . . 121.3(2) ?
    C55 C56 C57 . . 120.3(2) ?
    C55 C56 H56 . . 119.9 ?
    C57 C56 H56 . . 119.9 ?
    C58 C57 C56 . . 120.1(2) ?
    C58 C57 H57 . . 120.0 ?
    C56 C57 H57 . . 120.0 ?
    C57 C58 C59 . . 120.0(2) ?
    C57 C58 H58 . . 120.0 ?
    C59 C58 H58 . . 120.0 ?
    C60 C59 C58 . . 119.7(2) ?
    C60 C59 H59 . . 120.2 ?
    C58 C59 H59 . . 120.2 ?
    C59 C60 C55 . . 120.9(2) ?
    C59 C60 H60 . . 119.5 ?
    C55 C60 H60 . . 119.5 ?
loop_
    _geom_torsion_atom_site_label_1
    _geom_torsion_atom_site_label_2
    _geom_torsion_atom_site_label_3
    _geom_torsion_atom_site_label_4
    _geom_torsion_site_symmetry_1
    _geom_torsion_site_symmetry_2
    _geom_torsion_site_symmetry_3
    _geom_torsion_site_symmetry_4
    _geom_torsion
    _geom_torsion_publ_flag
    C6 C1 C2 C3 . . . . -0.7(3) ?
    C7 C1 C2 C3 . . . . 179.5(2) ?
    C1 C2 C3 C4 . . . . 0.8(3) ?
    C2 C3 C4 C5 . . . . -0.5(3) ?
    C2 C3 C4 Cl1 . . . . -178.46(18) ?
    C3 C4 C5 C6 . . . . 0.1(4) ?
    Cl1 C4 C5 C6 . . . . 178.02(18) ?
    C4 C5 C6 C1 . . . . 0.1(3) ?
    C2 C1 C6 C5 . . . . 0.3(3) ?
    C7 C1 C6 C5 . . . . -179.9(2) ?
    C2 C1 C7 C16 . . . . 154.6(2) ?
    C6 C1 C7 C16 . . . . -25.2(3) ?
    C2 C1 C7 C8 . . . . -80.1(3) ?
    C6 C1 C7 C8 . . . . 100.1(2) ?
    C16 C7 C8 C9 . . . . 46.6(2) ?
    C1 C7 C8 C9 . . . . -80.2(2) ?
    C7 C8 C9 C10 . . . . 146.8(2) ?
    C7 C8 C9 C14 . . . . -35.2(3) ?
    C14 C9 C10 C11 . . . . 2.0(3) ?
    C8 C9 C10 C11 . . . . -179.9(2) ?
    C9 C10 C11 C12 . . . . -1.5(4) ?
    C10 C11 C12 C13 . . . . 0.1(4) ?
    C11 C12 C13 C14 . . . . 0.6(4) ?
    C12 C13 C14 C9 . . . . -0.1(3) ?
    C12 C13 C14 C15 . . . . 177.8(2) ?
    C10 C9 C14 C13 . . . . -1.2(3) ?
    C8 C9 C14 C13 . . . . -179.3(2) ?
    C10 C9 C14 C15 . . . . -179.2(2) ?
    C8 C9 C14 C15 . . . . 2.7(3) ?
    C23 N1 C15 C16 . . . . 0.6(3) ?
    C23 N1 C15 C14 . . . . -178.02(19) ?
    C13 C14 C15 C16 . . . . -160.3(2) ?
    C9 C14 C15 C16 . . . . 17.6(3) ?
    C13 C14 C15 N1 . . . . 18.3(3) ?
    C9 C14 C15 N1 . . . . -163.79(19) ?
    N1 C15 C16 C17 . . . . -3.2(3) ?
    C14 C15 C16 C17 . . . . 175.35(19) ?
    N1 C15 C16 C7 . . . . 178.80(18) ?
    C14 C15 C16 C7 . . . . -2.6(3) ?
    C1 C7 C16 C15 . . . . 97.6(2) ?
    C8 C7 C16 C15 . . . . -29.2(3) ?
    C1 C7 C16 C17 . . . . -80.4(2) ?
    C8 C7 C16 C17 . . . . 152.82(19) ?
    C15 C16 C17 C18 . . . . -179.3(2) ?
    C7 C16 C17 C18 . . . . -1.3(3) ?
    C15 C16 C17 C22 . . . . 2.5(3) ?
    C7 C16 C17 C22 . . . . -179.49(18) ?
    C22 C17 C18 C19 . . . . -0.5(3) ?
    C16 C17 C18 C19 . . . . -178.7(2) ?
    C17 C18 C19 C20 . . . . -0.2(3) ?
    C18 C19 C20 C21 . . . . 1.0(3) ?
    C19 C20 C21 C22 . . . . -1.1(3) ?
    C20 C21 C22 C17 . . . . 0.3(3) ?
    C20 C21 C22 C23 . . . . 178.4(2) ?
    C18 C17 C22 C21 . . . . 0.4(3) ?
    C16 C17 C22 C21 . . . . 178.74(19) ?
    C18 C17 C22 C23 . . . . -177.63(19) ?
    C16 C17 C22 C23 . . . . 0.7(3) ?
    C24 N2 C23 N1 . . . . 4.8(3) ?
    C24 N2 C23 C22 . . . . -172.68(19) ?
    C15 N1 C23 N2 . . . . -174.92(19) ?
    C15 N1 C23 C22 . . . . 2.6(3) ?
    C21 C22 C23 N2 . . . . -3.6(3) ?
    C17 C22 C23 N2 . . . . 174.47(19) ?
    C21 C22 C23 N1 . . . . 178.78(19) ?
    C17 C22 C23 N1 . . . . -3.1(3) ?
    C23 N2 C24 O1 . . . . -7.2(3) ?
    C23 N2 C24 C25 . . . . 171.15(19) ?
    O1 C24 C25 C26 . . . . -154.9(2) ?
    N2 C24 C25 C26 . . . . 26.6(3) ?
    O1 C24 C25 C30 . . . . 26.9(3) ?
    N2 C24 C25 C30 . . . . -151.6(2) ?
    C30 C25 C26 C27 . . . . 0.1(4) ?
    C24 C25 C26 C27 . . . . -178.1(2) ?
    C25 C26 C27 C28 . . . . 1.3(4) ?
    C26 C27 C28 C29 . . . . -1.0(4) ?
    C27 C28 C29 C30 . . . . -0.7(4) ?
    C26 C25 C30 C29 . . . . -1.8(4) ?
    C24 C25 C30 C29 . . . . 176.4(2) ?
    C28 C29 C30 C25 . . . . 2.1(4) ?
    C36 C31 C32 C33 . . . . 2.7(3) ?
    C37 C31 C32 C33 . . . . -173.6(2) ?
    C31 C32 C33 C34 . . . . -1.3(4) ?
    C32 C33 C34 C35 . . . . -1.2(4) ?
    C32 C33 C34 Cl2 . . . . 176.98(18) ?
    C33 C34 C35 C36 . . . . 2.3(4) ?
    Cl2 C34 C35 C36 . . . . -175.94(18) ?
    C34 C35 C36 C31 . . . . -0.8(3) ?
    C32 C31 C36 C35 . . . . -1.6(3) ?
    C37 C31 C36 C35 . . . . 174.9(2) ?
    C32 C31 C37 C46 . . . . 9.5(3) ?
    C36 C31 C37 C46 . . . . -166.81(19) ?
    C32 C31 C37 C38 . . . . -119.0(2) ?
    C36 C31 C37 C38 . . . . 64.6(3) ?
    C46 C37 C38 C39 . . . . -45.4(2) ?
    C31 C37 C38 C39 . . . . 84.2(2) ?
    C37 C38 C39 C40 . . . . -147.5(2) ?
    C37 C38 C39 C44 . . . . 35.8(3) ?
    C44 C39 C40 C41 . . . . -1.2(3) ?
    C38 C39 C40 C41 . . . . -177.8(2) ?
    C39 C40 C41 C42 . . . . 0.3(4) ?
    C40 C41 C42 C43 . . . . 0.4(4) ?
    C41 C42 C43 C44 . . . . -0.1(3) ?
    C42 C43 C44 C39 . . . . -0.8(3) ?
    C42 C43 C44 C45 . . . . -177.9(2) ?
    C40 C39 C44 C43 . . . . 1.4(3) ?
    C38 C39 C44 C43 . . . . 178.2(2) ?
    C40 C39 C44 C45 . . . . 178.7(2) ?
    C38 C39 C44 C45 . . . . -4.6(3) ?
    C53 N3 C45 C46 . . . . -1.8(3) ?
    C53 N3 C45 C44 . . . . 176.6(2) ?
    C43 C44 C45 C46 . . . . 160.3(2) ?
    C39 C44 C45 C46 . . . . -16.9(3) ?
    C43 C44 C45 N3 . . . . -18.1(3) ?
    C39 C44 C45 N3 . . . . 164.72(19) ?
    N3 C45 C46 C47 . . . . 3.3(3) ?
    C44 C45 C46 C47 . . . . -175.03(19) ?
    N3 C45 C46 C37 . . . . -177.39(18) ?
    C44 C45 C46 C37 . . . . 4.3(3) ?
    C38 C37 C46 C45 . . . . 27.0(3) ?
    C31 C37 C46 C45 . . . . -103.2(2) ?
    C38 C37 C46 C47 . . . . -153.72(18) ?
    C31 C37 C46 C47 . . . . 76.1(2) ?
    C45 C46 C47 C48 . . . . 177.9(2) ?
    C37 C46 C47 C48 . . . . -1.4(3) ?
    C45 C46 C47 C52 . . . . -1.1(3) ?
    C37 C46 C47 C52 . . . . 179.57(18) ?
    C52 C47 C48 C49 . . . . -0.8(3) ?
    C46 C47 C48 C49 . . . . -179.8(2) ?
    C47 C48 C49 C50 . . . . 1.4(3) ?
    C48 C49 C50 C51 . . . . -1.3(3) ?
    C49 C50 C51 C52 . . . . 0.6(3) ?
    C50 C51 C52 C47 . . . . 0.0(3) ?
    C50 C51 C52 C53 . . . . -178.3(2) ?
    C48 C47 C52 C51 . . . . 0.1(3) ?
    C46 C47 C52 C51 . . . . 179.20(19) ?
    C48 C47 C52 C53 . . . . 178.34(18) ?
    C46 C47 C52 C53 . . . . -2.6(3) ?
    C54 N4 C53 N3 . . . . -1.9(3) ?
    C54 N4 C53 C52 . . . . 176.19(19) ?
    C45 N3 C53 N4 . . . . 176.24(19) ?
    C45 N3 C53 C52 . . . . -1.9(3) ?
    C51 C52 C53 N4 . . . . 4.0(3) ?
    C47 C52 C53 N4 . . . . -174.20(19) ?
    C51 C52 C53 N3 . . . . -177.75(19) ?
    C47 C52 C53 N3 . . . . 4.0(3) ?
    C53 N4 C54 O2 . . . . 6.1(3) ?
    C53 N4 C54 C55 . . . . -171.66(18) ?
    O2 C54 C55 C56 . . . . -23.3(3) ?
    N4 C54 C55 C56 . . . . 154.6(2) ?
    O2 C54 C55 C60 . . . . 158.2(2) ?
    N4 C54 C55 C60 . . . . -23.9(3) ?
    C60 C55 C56 C57 . . . . -0.2(3) ?
    C54 C55 C56 C57 . . . . -178.8(2) ?
    C55 C56 C57 C58 . . . . -0.1(4) ?
    C56 C57 C58 C59 . . . . 0.3(4) ?
    C57 C58 C59 C60 . . . . -0.2(4) ?
    C58 C59 C60 C55 . . . . -0.2(4) ?
    C56 C55 C60 C59 . . . . 0.4(4) ?
    C54 C55 C60 C59 . . . . 178.9(2) ?
loop_
    _geom_hbond_atom_site_label_D
    _geom_hbond_atom_site_label_H
    _geom_hbond_atom_site_label_A
    _geom_hbond_site_symmetry_A
    _geom_hbond_distance_DH
    _geom_hbond_distance_HA
    _geom_hbond_distance_DA
    _geom_hbond_angle_DHA
    C26 H26 Cg1 4_554 0.93 2.86 3.668(2) 146
    C28 H28 Cg2 2_564 0.93 2.76 3.610(3) 152
    C58 H58 Cg3 4_555 0.93 2.84 3.588(3) 138
