# Supplementary material for: N-[11-(4-Chloro­phen­yl)-11,12-dihydro­benzo[c]phenanthridin-6-yl]benzamide
Source: Acta Crystallogr Sect E Struct Rep Online. 2010 Oct 31;66(Pt 11):o2973–4. doi: 10.1107/S1600536810043485 (PMC3009300; doi:10.1107/S1600536810043485)
Supplement: Supplementary file 2 [file e-66-o2973-Isup2.hkl]

# 
# h,k,l, Fc-squared, Fo-squared, sigma(Fo-squared) and status flag 
# 
data_I
_shelx_title ' R80803C1 in Pca2(1)' 
_shelx_refln_list_code          4 
_shelx_F_calc_maximum      261.26 
_exptl_crystal_F_000      1920.00 
_reflns_d_resolution_high  0.8089 
 
loop_ 
 _symmetry_equiv_pos_as_xyz 
 'x, y, z' 
 '-x, -y, z+1/2' 
 'x+1/2, -y, z' 
 '-x+1/2, y, z+1/2' 
 
_cell_length_a    26.5675 
_cell_length_b     9.6752 
_cell_length_c    17.3294 
_cell_angle_alpha  90.000 
_cell_angle_beta   90.000 
_cell_angle_gamma  90.000 
 
_shelx_F_squared_multiplier     1.000 
 
loop_ 
 _refln_index_h 
 _refln_index_k 
 _refln_index_l 
 _refln_F_squared_calc 
 _refln_F_squared_meas 
 _refln_F_squared_sigma 
 _refln_observed_status 
   2   0 -21      145.44      158.55     43.05 o 
   4   0 -21      461.71      380.12     46.39 o 
   6   0 -21       31.78       28.21     18.65 o 
   1   1 -21       42.75       47.41     12.70 o 
   2   1 -21      144.83      162.33     29.20 o 
   3   1 -21       56.51       32.57      9.30 o 
   4   1 -21     1233.50     1360.62     38.62 o 
   5   1 -21      300.31      331.52     50.88 o 
   1   2 -21       24.70       36.66      8.73 o 
   2   2 -21       18.30       35.93      8.15 o 
   3   2 -21        5.51       17.99     17.03 o 
   0   0 -20      124.97       64.20     34.95 o 
   2   0 -20      624.29      595.66     53.55 o 
   4   0 -20       73.44      128.45     25.57 o 
   6   0 -20      174.18       96.18     20.03 o 
   8   0 -20        6.29       27.30     10.99 o 
  10   0 -20      949.81     1063.65     61.93 o 
   0   1 -20      146.46      170.09     33.40 o 
   1   1 -20        9.09       23.37      9.07 o 
   2   1 -20       45.10       54.68     12.75 o 
   3   1 -20      100.50       70.60     16.45 o 
   4   1 -20      659.28      566.61     27.13 o 
   5   1 -20       94.89       86.86     20.33 o 
   6   1 -20      197.87      184.68     26.41 o 
   7   1 -20       13.28       28.62      7.68 o 
   8   1 -20        4.55       24.56      9.34 o 
   9   1 -20       30.19       23.09      9.60 o 
  10   1 -20        8.84        8.08     15.73 o 
  11   1 -20      316.23      371.95     22.92 o 
   0   2 -20      308.68      283.02     50.23 o 
   1   2 -20       34.40       39.84     14.51 o 
   2   2 -20      135.24      108.46     18.87 o 
   3   2 -20       40.28       48.71     11.39 o 
   4   2 -20      159.39      126.93     19.98 o 
   5   2 -20       90.61      115.56     17.42 o 
   6   2 -20      803.27      915.83     35.68 o 
   7   2 -20      158.93      155.38     25.92 o 
   8   2 -20       95.47       91.29     20.05 o 
   9   2 -20       21.72       30.97     12.68 o 
  10   2 -20      108.93      152.37     25.00 o 
   0   3 -20       24.13       20.56     12.31 o 
   1   3 -20       55.08       72.37     15.80 o 
   2   3 -20       19.92       31.93      9.52 o 
   3   3 -20       80.77       74.41     12.83 o 
   4   3 -20       59.09       41.12     13.12 o 
   5   3 -20       86.05       67.71     12.17 o 
   6   3 -20      241.24      224.47     33.90 o 
   7   3 -20      628.19      622.66     25.83 o 
   8   3 -20      185.22      145.89     20.36 o 
   0   4 -20      647.10      712.49     35.50 o 
   1   4 -20      379.93      441.10     36.25 o 
   2   4 -20      191.29      187.17     34.39 o 
   3   4 -20       49.79       38.57     10.38 o 
   4   4 -20      399.62      281.66     85.54 o 
   2   0 -19      437.52      449.33     85.40 o 
   4   0 -19      114.11      100.35     26.46 o 
   6   0 -19       24.33       28.81     11.15 o 
   8   0 -19       47.80       37.68     17.05 o 
  10   0 -19      131.79      129.96     24.93 o 
  12   0 -19      124.04      159.41     36.50 o 
  14   0 -19      525.25      664.56     69.57 o 
   1   1 -19       39.35       33.59      8.28 o 
   2   1 -19     3146.72     3194.66     92.66 o 
   3   1 -19      143.95      103.28     15.91 o 
   4   1 -19      197.66      182.03     23.24 o 
   5   1 -19      111.29      124.25     15.20 o 
   6   1 -19      805.60      900.08     33.89 o 
   7   1 -19       55.73       42.44     11.51 o 
   8   1 -19      515.04      613.37     27.28 o 
   9   1 -19      106.27       74.12     14.61 o 
  10   1 -19      277.91      238.18     33.71 o 
  11   1 -19      281.19      287.78     36.09 o 
  12   1 -19       18.82       26.35      9.30 o 
  13   1 -19       54.48       57.70     12.67 o 
  14   1 -19       14.25       10.91      8.93 o 
   1   2 -19      197.81      148.64     26.55 o 
   2   2 -19      305.73      267.79     37.77 o 
   3   2 -19      545.74      556.64     52.08 o 
   4   2 -19      270.02      284.52     30.81 o 
   5   2 -19      186.12      166.34     23.17 o 
   6   2 -19       56.59       38.14     12.07 o 
   7   2 -19      162.54      159.26     19.24 o 
   8   2 -19      201.55      168.62     27.88 o 
   9   2 -19       38.38       38.07     13.09 o 
  10   2 -19        2.39       19.38      8.63 o 
  11   2 -19      925.07      901.14     43.37 o 
  12   2 -19       78.95       30.06      9.58 o 
  13   2 -19      266.77      276.59     40.27 o 
  14   2 -19       64.01       53.61     10.25 o 
   1   3 -19       50.73       39.63      8.95 o 
   2   3 -19      180.87      175.25     26.15 o 
   3   3 -19      242.45      157.89     17.21 o 
   4   3 -19       51.47       36.26     11.77 o 
   5   3 -19       72.44       70.59     12.91 o 
   6   3 -19      368.60      361.75     54.54 o 
   7   3 -19      489.58      506.95     20.12 o 
   8   3 -19      336.88      367.14     24.14 o 
   9   3 -19       13.54        8.11      9.83 o 
  10   3 -19      431.02      387.40     29.87 o 
  11   3 -19      281.16      238.64     39.27 o 
  12   3 -19      466.73      456.54     72.67 o 
   1   4 -19       51.21       49.29     12.66 o 
   2   4 -19       32.35       39.10      9.08 o 
   3   4 -19      135.40      127.78     20.64 o 
   4   4 -19       66.51       75.71     13.68 o 
   5   4 -19       10.76       17.36      7.95 o 
   6   4 -19       21.07       25.29     13.54 o 
   7   4 -19      147.27      135.04     25.35 o 
   8   4 -19       57.79       44.16     13.63 o 
   9   4 -19       57.43       66.72     29.19 o 
  10   4 -19       19.69       16.38     10.06 o 
   1   5 -19       43.62       65.30     21.24 o 
   2   5 -19       10.24       12.58      7.56 o 
   3   5 -19      100.93      110.70     20.32 o 
   4   5 -19       22.21        4.34      7.43 o 
   5   5 -19      190.94      179.79     32.42 o 
   6   5 -19       22.80       25.88      9.48 o 
   0   0 -18     1632.54     1369.86    100.51 o 
   2   0 -18      738.42      688.69     60.86 o 
   4   0 -18     1222.16     1210.51     53.47 o 
   6   0 -18      552.98      557.63     58.33 o 
   8   0 -18        0.78       23.90      8.31 o 
  10   0 -18      106.95      118.16     25.84 o 
  12   0 -18     1013.42     1007.54     45.27 o 
  14   0 -18      626.57      666.35     40.96 o 
  16   0 -18      708.32      742.10     22.77 o 
   0   1 -18     2698.36     2831.49     76.62 o 
   1   1 -18      569.49      586.42     22.78 o 
   2   1 -18      304.33      401.72     28.44 o 
   3   1 -18      262.64      249.73     32.53 o 
   4   1 -18      209.91      204.77     23.94 o 
   5   1 -18      260.99      297.68     38.48 o 
   6   1 -18      809.12      825.99     28.89 o 
   7   1 -18      152.71      147.23     23.13 o 
   8   1 -18       90.73       82.36     16.57 o 
   9   1 -18      194.30      127.03     20.86 o 
  10   1 -18     1021.00      982.88     30.72 o 
  11   1 -18       13.95       15.24      8.16 o 
  12   1 -18      324.93      322.49     22.60 o 
  13   1 -18       42.73       40.42      9.40 o 
  14   1 -18      100.56       86.90     13.55 o 
  15   1 -18       23.23       18.79      9.58 o 
  16   1 -18      149.43       99.46     16.17 o 
  17   1 -18      106.04      102.11     18.91 o 
   0   2 -18        2.77        5.57     15.34 o 
   1   2 -18       96.55       88.31     13.61 o 
   2   2 -18       87.92       98.51     15.54 o 
   3   2 -18      712.77      723.63     25.26 o 
   4   2 -18      118.40       97.91     19.94 o 
   5   2 -18      643.21      640.33     25.56 o 
   6   2 -18      348.33      352.21     37.88 o 
   7   2 -18       83.41       83.31     19.07 o 
   8   2 -18      267.29      239.31     37.68 o 
   9   2 -18      460.35      549.40     38.32 o 
  10   2 -18        1.36        0.29      8.53 o 
  11   2 -18      123.97       88.91     16.70 o 
  12   2 -18      232.32      191.60     26.96 o 
  13   2 -18      108.70      104.25     14.17 o 
  14   2 -18      162.99      136.46     17.61 o 
  15   2 -18      128.92      184.27     27.56 o 
  16   2 -18      107.46      104.59     19.14 o 
   0   3 -18     1435.50     1594.28     44.06 o 
   1   3 -18      674.57      786.28     34.37 o 
   2   3 -18      719.20      744.28     21.99 o 
   3   3 -18      590.15      634.95     23.91 o 
   4   3 -18     1057.37     1182.67     60.81 o 
   5   3 -18     1128.71     1197.44     39.28 o 
   6   3 -18      849.83      910.94     53.72 o 
   7   3 -18       22.20        7.71      8.20 o 
   8   3 -18      107.44       93.67     19.36 o 
   9   3 -18      121.42      104.84     15.76 o 
  10   3 -18      182.99      131.78     19.57 o 
  11   3 -18      324.71      269.27     37.85 o 
  12   3 -18      166.32      143.33     22.08 o 
  13   3 -18      355.51      451.68     49.63 o 
  14   3 -18      150.07      133.97     24.70 o 
  15   3 -18       93.05       78.86     17.79 o 
   0   4 -18      403.83      476.43     60.92 o 
   1   4 -18      677.87      847.18     32.08 o 
   2   4 -18      357.44      396.42     29.79 o 
   3   4 -18      104.95       96.63     19.33 o 
   4   4 -18       21.83       20.75      9.51 o 
   5   4 -18      141.19      131.83     19.99 o 
   6   4 -18      335.69      337.23     22.42 o 
   7   4 -18     1040.41     1144.61     50.92 o 
   8   4 -18       16.51       30.34     10.51 o 
   9   4 -18      177.07      154.97     25.85 o 
  10   4 -18      253.84      203.41     38.57 o 
  11   4 -18       67.55       72.25     17.92 o 
  12   4 -18      130.56      127.14     30.02 o 
  13   4 -18      182.99      159.96     26.82 o 
   0   5 -18      460.50      510.82     67.26 o 
   1   5 -18      204.36      207.13     30.55 o 
   2   5 -18      279.89      284.50     21.10 o 
   3   5 -18      153.18      128.53     24.07 o 
   4   5 -18       39.45       51.78     14.85 o 
   5   5 -18      134.65      139.54     26.37 o 
   6   5 -18       16.55       10.25      8.99 o 
   7   5 -18      290.12      345.33     49.42 o 
   8   5 -18      196.93      178.28     35.98 o 
   9   5 -18       53.53       54.65     17.29 o 
  10   5 -18      272.11      270.56     51.07 o 
  11   5 -18       72.17       75.36     19.96 o 
   0   6 -18       51.45       46.51     17.45 o 
   1   6 -18      120.10      127.53     21.61 o 
   2   6 -18      251.71      209.14     34.96 o 
   3   6 -18      102.35       96.48     18.95 o 
   4   6 -18       43.05       53.18     11.14 o 
   5   6 -18      165.12      160.88     34.30 o 
   6   6 -18       26.72       35.49     12.11 o 
   2   0 -17     1283.70     1177.22     98.50 o 
   4   0 -17       74.24       68.42     35.83 o 
   6   0 -17      179.02      158.51     38.55 o 
   8   0 -17      198.46      201.66     35.58 o 
  10   0 -17      402.01      399.34     28.98 o 
  12   0 -17      428.40      433.33     18.33 o 
  14   0 -17     1128.04     1244.50     51.07 o 
  16   0 -17      343.25      390.86     29.11 o 
  18   0 -17      183.90      190.33     35.66 o 
   1   1 -17      769.35      751.97     20.98 o 
   2   1 -17       79.94       77.04     13.12 o 
   3   1 -17      415.66      457.08     29.24 o 
   4   1 -17     2208.59     2277.79     67.27 o 
   5   1 -17      148.63      204.26     19.98 o 
   6   1 -17       51.70       36.00     12.17 o 
   7   1 -17       46.34       37.46     11.47 o 
   8   1 -17       98.13       99.33     13.83 o 
   9   1 -17       12.82        3.64      7.83 o 
  10   1 -17      168.57      177.15     24.00 o 
  11   1 -17      143.57      145.40     17.86 o 
  12   1 -17      103.52      104.81     16.54 o 
  13   1 -17      106.65       90.96     17.43 o 
  14   1 -17      114.62      101.11     14.10 o 
  15   1 -17      101.92       93.16     13.39 o 
  16   1 -17      127.43      164.11     23.39 o 
  17   1 -17       13.44       26.35      7.69 o 
  18   1 -17      570.90      595.01     24.58 o 
  19   1 -17      739.72      804.84     33.52 o 
   1   2 -17      252.12      261.73     30.72 o 
   2   2 -17      369.00      396.63     35.98 o 
   3   2 -17      590.41      596.29     19.47 o 
   4   2 -17      333.97      355.15     37.24 o 
   5   2 -17     3010.08     3010.22     44.27 o 
   6   2 -17      833.38      812.63     31.51 o 
   7   2 -17       38.21       48.32     11.55 o 
   8   2 -17       14.94       21.76      6.36 o 
   9   2 -17      635.53      624.76     30.92 o 
  10   2 -17       10.78       23.74     10.45 o 
  11   2 -17       25.31       20.72      4.72 o 
  12   2 -17       34.26       22.32      5.11 o 
  13   2 -17       69.40       64.80      9.17 o 
  14   2 -17      795.13      869.91     24.82 o 
  15   2 -17       25.15       14.46      7.65 o 
  16   2 -17      231.76      215.69     37.23 o 
  17   2 -17       31.88       39.24      9.57 o 
  18   2 -17       15.05        9.93     16.06 o 
  19   2 -17       94.05       96.99     18.65 o 
   1   3 -17      115.79      155.30     21.62 o 
   2   3 -17      132.08      134.45     23.17 o 
   3   3 -17      212.38      194.63     24.97 o 
   4   3 -17      167.27      159.68     25.27 o 
   5   3 -17      544.45      530.49     49.55 o 
   6   3 -17      542.17      507.10     27.74 o 
   7   3 -17      825.97      811.48     33.37 o 
   8   3 -17      478.42      459.58     22.24 o 
   9   3 -17       41.17       52.79     11.37 o 
  10   3 -17      394.99      344.20     35.41 o 
  11   3 -17       68.71       33.85     11.01 o 
  12   3 -17       37.84       48.61      7.92 o 
  13   3 -17      270.12      252.31     29.92 o 
  14   3 -17      297.32      257.35     45.58 o 
  15   3 -17        6.67       -1.94     11.92 o 
  16   3 -17       31.12       33.33     11.48 o 
  17   3 -17       43.43       51.72     15.29 o 
  18   3 -17      212.74      184.18     30.58 o 
   1   4 -17       12.82       19.83     10.23 o 
   2   4 -17       60.67       56.69     13.66 o 
   3   4 -17       99.56       79.57     12.25 o 
   4   4 -17       22.81       17.35     10.55 o 
   5   4 -17      196.18      167.65     25.41 o 
   6   4 -17      129.85      120.68     16.92 o 
   7   4 -17      528.17      594.54     31.62 o 
   8   4 -17        2.74       14.41      8.90 o 
   9   4 -17     2062.64     2142.35     64.74 o 
  10   4 -17      290.65      279.36     27.70 o 
  11   4 -17      867.19      939.05     32.37 o 
  12   4 -17        9.64       24.70      8.69 o 
  13   4 -17        0.87       24.99      7.71 o 
  14   4 -17      157.74      141.41     21.34 o 
  15   4 -17       62.59       45.61     18.29 o 
  16   4 -17      152.16      116.63     26.28 o 
   1   5 -17      119.98      103.22     14.86 o 
   2   5 -17      459.84      465.06     22.51 o 
   3   5 -17       86.18       83.96     14.29 o 
   4   5 -17      342.46      299.89     43.68 o 
   5   5 -17       71.90       52.21     11.97 o 
   6   5 -17       48.18       37.63      9.17 o 
   7   5 -17      117.44      137.59     21.83 o 
   8   5 -17       20.12       19.23     11.40 o 
   9   5 -17       44.33       49.85     13.74 o 
  10   5 -17       47.44       59.03     14.22 o 
  11   5 -17      448.00      542.38     36.75 o 
  12   5 -17       80.55      101.18     22.99 o 
  13   5 -17      129.74      116.28     18.59 o 
  14   5 -17       88.07       70.88     14.00 o 
   1   6 -17      152.20      135.53     16.68 o 
   2   6 -17       13.05       11.71     16.21 o 
   3   6 -17       84.95       87.35     16.98 o 
   4   6 -17       48.23       65.19     10.88 o 
   5   6 -17      349.52      415.54     56.40 o 
   6   6 -17       22.95       23.97      9.55 o 
   7   6 -17      362.98      437.93     67.59 o 
   8   6 -17       10.98       11.78      7.91 o 
   9   6 -17      474.41      425.62     62.36 o 
  10   6 -17        5.03       19.59     13.13 o 
  11   6 -17      601.70      699.93     59.22 o 
   1   7 -17       99.53      113.22     18.74 o 
   2   7 -17      494.37      475.63     50.51 o 
   3   7 -17       36.00       19.14     13.19 o 
   4   7 -17      701.85      810.80     37.62 o 
   5   7 -17       11.59        9.36      6.40 o 
   0   0 -16     4455.03     4879.24    200.18 o 
   2   0 -16      257.76      268.43     46.33 o 
   4   0 -16       74.39       68.19     15.66 o 
   6   0 -16     1333.52     1342.96     55.09 o 
   8   0 -16      260.92      352.09     60.81 o 
  10   0 -16     1041.39      986.35     41.63 o 
  12   0 -16      583.78      591.99     28.30 o 
  14   0 -16      485.71      483.49     28.50 o 
  16   0 -16       59.05       48.41      8.68 o 
  18   0 -16     1460.44     1633.88     47.31 o 
  20   0 -16      811.23      701.55     41.56 o 
   0   1 -16     6712.23     6976.55    205.41 o 
   1   1 -16      221.68      242.30     34.65 o 
   2   1 -16      379.95      376.20     41.06 o 
   3   1 -16      886.41      921.68     28.80 o 
   4   1 -16      172.19      174.10     18.68 o 
   5   1 -16       14.17       13.82      7.60 o 
   6   1 -16      129.60      136.17     19.84 o 
   7   1 -16       26.28       32.49     10.70 o 
   8   1 -16      168.61      207.29     32.56 o 
   9   1 -16       19.37       29.21      8.90 o 
  10   1 -16       68.60      101.50     12.25 o 
  11   1 -16      106.96      116.75     13.95 o 
  12   1 -16      572.23      605.30     28.55 o 
  13   1 -16      237.71      216.64     26.24 o 
  14   1 -16      119.55      121.62     15.49 o 
  15   1 -16      273.28      293.85     34.67 o 
  16   1 -16      454.58      450.18     25.00 o 
  17   1 -16      265.95      268.18     20.40 o 
  18   1 -16      185.41      154.34     21.59 o 
  19   1 -16      314.59      304.42     40.66 o 
  20   1 -16       24.60       18.88     14.38 o 
  21   1 -16       88.65       78.16     16.46 o 
   0   2 -16       63.62      108.79     23.02 o 
   1   2 -16      762.25      764.92     23.43 o 
   2   2 -16      387.41      354.34     25.18 o 
   3   2 -16      252.99      251.26     32.38 o 
   4   2 -16      726.25      745.47     32.06 o 
   5   2 -16      239.45      300.30     36.68 o 
   6   2 -16      399.41      401.72     24.02 o 
   7   2 -16      479.63      487.69     38.78 o 
   8   2 -16       94.19       75.73     10.62 o 
   9   2 -16      233.73      235.34     30.86 o 
  10   2 -16      134.29      156.51     19.98 o 
  11   2 -16       28.05       21.51      7.41 o 
  12   2 -16      155.81      179.15     20.26 o 
  13   2 -16      271.01      280.77     23.93 o 
  14   2 -16       61.42       49.81      7.73 o 
  15   2 -16       15.53       40.45      7.80 o 
  16   2 -16       61.62       30.21     11.46 o 
  17   2 -16      413.34      414.39     41.66 o 
  18   2 -16      314.85      344.41     46.71 o 
  19   2 -16       87.69       71.95     12.53 o 
  20   2 -16      353.67      371.24     52.25 o 
  21   2 -16       44.37       42.06     13.17 o 
   0   3 -16     2926.77     3113.49    155.60 o 
   1   3 -16     1187.50     1282.36     40.84 o 
   2   3 -16     3099.01     3300.71     91.46 o 
   3   3 -16     1072.94     1046.15     34.06 o 
   4   3 -16      109.02      115.97     16.00 o 
   5   3 -16     1513.49     1542.97     46.53 o 
   6   3 -16     1259.79     1349.19     42.57 o 
   7   3 -16      740.72      875.31     36.04 o 
   8   3 -16      221.46      192.16     24.70 o 
   9   3 -16      213.35      204.06     20.96 o 
  10   3 -16      595.16      566.51     18.70 o 
  11   3 -16      166.34      138.45     14.98 o 
  12   3 -16       38.35       45.12      6.89 o 
  13   3 -16      451.50      439.21     20.14 o 
  14   3 -16      153.24      135.76     21.65 o 
  15   3 -16       36.78       81.09     17.47 o 
  16   3 -16      190.25      188.92     29.95 o 
  17   3 -16      304.87      309.58     53.30 o 
  18   3 -16        2.26        6.43      6.74 o 
  19   3 -16        9.26       11.00     10.59 o 
  20   3 -16      501.23      528.31     30.42 o 
   0   4 -16     1354.10     1443.09     38.17 o 
   1   4 -16      521.19      555.78     30.15 o 
   2   4 -16      413.39      409.53     26.69 o 
   3   4 -16      400.95      415.45     16.43 o 
   4   4 -16       21.77       22.04      6.73 o 
   5   4 -16      104.64      105.92     17.75 o 
   6   4 -16      135.05      121.91     19.51 o 
   7   4 -16      668.33      669.55     21.94 o 
   8   4 -16      427.13      417.77     45.39 o 
   9   4 -16      105.52      104.20     15.01 o 
  10   4 -16      570.64      582.46     26.12 o 
  11   4 -16      420.07      419.67     28.69 o 
  12   4 -16       57.06       60.04     12.56 o 
  13   4 -16      427.69      454.83     32.93 o 
  14   4 -16       62.51       37.94      8.41 o 
  15   4 -16      266.21      260.57     44.17 o 
  16   4 -16      291.28      254.67     39.50 o 
  17   4 -16      500.84      482.86     28.33 o 
  18   4 -16       38.83       40.08     12.27 o 
   0   5 -16      153.00      116.98     33.82 o 
   1   5 -16       98.22      138.34     17.68 o 
   2   5 -16        4.38       20.52      6.73 o 
   3   5 -16       50.79       52.36      8.20 o 
   4   5 -16      701.22      684.29     22.62 o 
   5   5 -16       46.12       66.19     13.61 o 
   6   5 -16      143.33      160.76     23.85 o 
   7   5 -16       63.70       67.77     14.15 o 
   8   5 -16      465.41      393.62     53.84 o 
   9   5 -16     1051.50     1107.08     37.29 o 
  10   5 -16      477.29      458.72     55.71 o 
  11   5 -16      287.81      293.38     44.08 o 
  12   5 -16       91.41       87.59     12.27 o 
  13   5 -16      135.62      163.27     21.30 o 
  14   5 -16       36.44       44.59     12.33 o 
  15   5 -16       75.19       74.10     13.27 o 
  16   5 -16      392.06      353.49     66.57 o 
   0   6 -16       23.82       42.73     11.06 o 
   1   6 -16      301.05      327.73     24.19 o 
   2   6 -16       10.10       31.91      6.32 o 
   3   6 -16      413.30      410.95     28.55 o 
   4   6 -16      153.34      140.40     24.54 o 
   5   6 -16      423.44      478.35     36.15 o 
   6   6 -16       64.07       59.89     16.25 o 
   7   6 -16      510.64      481.03     67.63 o 
   8   6 -16      152.92      174.76     29.09 o 
   9   6 -16      159.35      132.40     16.72 o 
  10   6 -16     1020.68     1165.94     41.56 o 
  11   6 -16        6.08       28.79     11.40 o 
  12   6 -16       13.13       21.21      7.15 o 
  13   6 -16      129.35      112.39     26.57 o 
  14   6 -16      666.81      817.93     57.83 o 
   0   7 -16      487.00      438.48     29.90 o 
   1   7 -16       54.98       66.34     13.02 o 
   2   7 -16       69.19       75.96     15.07 o 
   3   7 -16      288.18      387.18     55.78 o 
   4   7 -16       59.16       44.91     22.20 o 
   5   7 -16       71.54       38.40     11.25 o 
   6   7 -16      265.26      258.61     47.40 o 
   7   7 -16      330.82      321.63     61.93 o 
   8   7 -16      258.51      271.84     53.67 o 
   9   7 -16     1249.47     1234.85     52.16 o 
  10   7 -16       40.77       33.55     17.85 o 
   2   0 -15     3980.03     4135.09    106.05 o 
   4   0 -15      598.10      660.85     21.77 o 
   6   0 -15       13.33        2.80     12.22 o 
   8   0 -15      130.31      115.13     21.10 o 
  10   0 -15      237.10      294.85     33.01 o 
  12   0 -15       92.70      106.90     13.38 o 
  14   0 -15     1361.65     1344.75     46.18 o 
  16   0 -15      437.35      403.07     40.10 o 
  18   0 -15     1288.95     1377.82     43.31 o 
  20   0 -15      829.10      774.49     26.04 o 
  22   0 -15       67.72       63.88     21.00 o 
   1   1 -15      246.41      232.16     25.07 o 
   2   1 -15     3977.67     4265.22     72.00 o 
   3   1 -15      552.61      570.19     17.81 o 
   4   1 -15     1356.56     1433.67     41.80 o 
   5   1 -15      346.31      368.94     21.78 o 
   6   1 -15      352.65      398.19     14.31 o 
   7   1 -15      152.23      177.46     21.87 o 
   8   1 -15      409.03      356.99     12.70 o 
   9   1 -15       73.97       67.37      6.38 o 
  10   1 -15       71.15       54.47     10.27 o 
  11   1 -15       55.81       40.53      5.01 o 
  12   1 -15      326.59      349.69     12.50 o 
  13   1 -15      390.56      341.48     12.53 o 
  14   1 -15     1261.95     1308.49     24.19 o 
  15   1 -15       32.59       32.00      6.59 o 
  16   1 -15      557.97      579.94     22.31 o 
  17   1 -15      248.34      266.02     23.69 o 
  18   1 -15       39.08       36.10      7.20 o 
  19   1 -15       57.44       57.75      8.38 o 
  20   1 -15      128.90      104.46     15.17 o 
  21   1 -15      132.50      113.16     18.36 o 
  22   1 -15      638.39      684.75     21.29 o 
  23   1 -15       56.20       37.21     11.52 o 
   1   2 -15      714.76      806.87     16.50 o 
   2   2 -15     2219.66     2419.70     50.24 o 
   3   2 -15     2964.95     3034.41     52.92 o 
   4   2 -15      691.96      788.47     18.88 o 
   5   2 -15      895.61      854.23     21.83 o 
   6   2 -15      104.76      133.87     14.71 o 
   7   2 -15      288.03      283.38     18.83 o 
   8   2 -15      354.34      319.62     20.49 o 
   9   2 -15      497.14      435.66     15.14 o 
  10   2 -15      167.42      146.42     17.91 o 
  11   2 -15     1594.08     1513.78     52.98 o 
  12   2 -15      869.26      802.52     23.67 o 
  13   2 -15      175.23      153.99     14.35 o 
  14   2 -15        7.04       18.27      5.88 o 
  15   2 -15       47.33       51.03     11.05 o 
  16   2 -15       62.69       60.44     10.32 o 
  17   2 -15       38.53       30.08     10.42 o 
  18   2 -15      163.17      175.74     25.94 o 
  19   2 -15      418.39      428.76     19.39 o 
  20   2 -15       13.23       -7.13     10.17 o 
  21   2 -15        4.88       16.84      8.50 o 
  22   2 -15      352.64      400.30     38.41 o 
   1   3 -15     1227.53     1204.50     30.77 o 
   2   3 -15      143.22      158.11     17.99 o 
   3   3 -15     2114.25     2250.98     66.87 o 
   4   3 -15     1422.11     1454.15     61.18 o 
   5   3 -15       19.04       16.69      7.60 o 
   6   3 -15      109.75      139.32     15.81 o 
   7   3 -15     1129.00     1217.25     31.42 o 
   8   3 -15      644.11      688.92     16.00 o 
   9   3 -15      908.04      918.71     32.08 o 
  10   3 -15      146.25      171.01     19.65 o 
  11   3 -15       47.55       44.00     11.15 o 
  12   3 -15      184.39      150.99     21.30 o 
  13   3 -15      205.80      197.94     18.36 o 
  14   3 -15      893.52      915.73     26.93 o 
  15   3 -15        8.22        9.95     10.89 o 
  16   3 -15       89.19       62.60     13.59 o 
  17   3 -15       85.42       71.71     12.06 o 
  18   3 -15       70.75       64.65     13.17 o 
  19   3 -15      138.76      154.66     22.48 o 
  20   3 -15       73.24      102.49     15.34 o 
  21   3 -15       56.79       54.93     11.73 o 
   1   4 -15      104.62      131.76     18.24 o 
   2   4 -15      207.07      180.41     20.81 o 
   3   4 -15      613.88      657.33     14.80 o 
   4   4 -15      235.63      270.09     19.52 o 
   5   4 -15      485.70      503.99     16.41 o 
   6   4 -15      277.87      345.88     31.31 o 
   7   4 -15       60.10       53.96      8.63 o 
   8   4 -15      700.15      730.63     19.56 o 
   9   4 -15      545.43      583.84     18.59 o 
  10   4 -15       70.50       63.93      8.71 o 
  11   4 -15     1194.22     1214.63     25.91 o 
  12   4 -15       21.44       25.84      6.59 o 
  13   4 -15       11.40       20.00      6.42 o 
  14   4 -15       41.86       62.56     14.29 o 
  15   4 -15      349.67      331.05     40.09 o 
  16   4 -15      759.94      791.58     24.97 o 
  17   4 -15       88.88       75.30     11.13 o 
  18   4 -15      185.23      165.98     33.34 o 
  19   4 -15      128.96      155.80     26.98 o 
  20   4 -15       36.21       38.37     10.15 o 
   1   5 -15      276.12      297.88     25.23 o 
   2   5 -15        5.70       14.62      9.17 o 
   3   5 -15      264.99      307.51     20.65 o 
   4   5 -15      109.18      109.27     18.60 o 
   5   5 -15      327.25      347.26     23.54 o 
   6   5 -15      214.51      198.09     27.17 o 
   7   5 -15     2199.19     2216.67     45.22 o 
   8   5 -15     1481.73     1541.68     33.03 o 
   9   5 -15     2369.76     2430.63     49.86 o 
  10   5 -15      930.85      990.92     35.72 o 
  11   5 -15      281.70      255.08     30.12 o 
  12   5 -15      826.13      799.86     34.38 o 
  13   5 -15      122.59      130.09     17.81 o 
  14   5 -15       55.92       47.62     10.05 o 
  15   5 -15      102.44       93.72     17.73 o 
  16   5 -15        8.08       -2.59     19.68 o 
  17   5 -15      931.56      954.21     36.38 o 
  18   5 -15      150.16      177.06     35.05 o 
   1   6 -15       65.53       69.45     16.00 o 
   2   6 -15       10.15       11.68      4.92 o 
   3   6 -15      301.26      308.16     24.82 o 
   4   6 -15      146.62      132.01     20.49 o 
   5   6 -15      453.39      428.68     28.65 o 
   6   6 -15      340.89      277.37     42.88 o 
   7   6 -15       85.49       90.59     17.66 o 
   8   6 -15       13.67       15.11     10.11 o 
   9   6 -15       63.91       68.64     11.98 o 
  10   6 -15      164.05      146.39     21.09 o 
  11   6 -15      490.72      487.87     31.42 o 
  12   6 -15      571.33      642.25     28.15 o 
  13   6 -15      183.98      207.58     37.28 o 
  14   6 -15        9.07       28.91     14.73 o 
  15   6 -15        2.51        3.11     10.65 o 
  16   6 -15       53.84       37.40     13.34 o 
   1   7 -15       13.96       20.97      6.62 o 
   2   7 -15      256.47      242.45     37.84 o 
   3   7 -15      106.93      120.68     19.72 o 
   4   7 -15      523.85      549.19     50.01 o 
   5   7 -15      131.62       92.26     17.33 o 
   6   7 -15       77.06       68.51     23.90 o 
   7   7 -15      283.26      192.14     41.34 o 
   8   7 -15      341.91      308.25     53.30 o 
   9   7 -15      544.43      520.64     20.23 o 
  10   7 -15       90.46       76.35     19.03 o 
  11   7 -15      241.51      246.40     39.56 o 
  12   7 -15      166.94      158.14     22.66 o 
  13   7 -15      156.20      170.67     27.74 o 
   1   8 -15      199.15      147.56     30.45 o 
   2   8 -15      354.14      371.56     67.92 o 
   3   8 -15       42.63       27.21     12.77 o 
   4   8 -15      279.21      264.13     50.02 o 
   5   8 -15       65.25       49.01     14.25 o 
   6   8 -15       80.30       90.67     20.00 o 
   7   8 -15       36.98       36.14     10.96 o 
   8   8 -15      165.60      129.63     21.52 o 
   0   0 -14      661.34      652.87     74.64 o 
   2   0 -14       10.12       22.90     10.28 o 
   4   0 -14      211.61      169.85     31.93 o 
   6   0 -14      175.36      191.07     26.63 o 
   8   0 -14      376.36      366.15     18.29 o 
  10   0 -14     1587.51     1907.45     55.40 o 
  12   0 -14     1414.67     1447.33     41.72 o 
  14   0 -14       74.49       90.04     13.06 o 
  16   0 -14      658.06      628.87     19.37 o 
  18   0 -14      574.09      579.71     20.23 o 
  20   0 -14      591.62      622.69     31.08 o 
  22   0 -14      755.52      863.34     62.85 o 
  24   0 -14      625.80      644.14     29.68 o 
   0   1 -14     1163.34     1114.42     48.62 o 
   1   1 -14     1125.41     1150.83     32.92 o 
   2   1 -14     1085.02     1128.03     23.00 o 
   3   1 -14      211.55      239.95     27.79 o 
   4   1 -14       47.45       72.25     10.63 o 
   5   1 -14       61.61       46.21      7.18 o 
   6   1 -14        8.65       18.86      7.93 o 
   7   1 -14      200.42      177.66     21.24 o 
   8   1 -14      423.58      476.68     19.84 o 
   9   1 -14       70.06       62.65      8.56 o 
  10   1 -14     3948.91     4193.81     55.79 o 
  11   1 -14      444.39      449.00     14.09 o 
  12   1 -14      432.35      429.06     19.16 o 
  13   1 -14      863.81      822.48     18.33 o 
  14   1 -14      191.55      180.30     17.89 o 
  15   1 -14      162.07      166.12     19.21 o 
  16   1 -14      629.61      620.90     14.63 o 
  17   1 -14      251.04      247.45     24.89 o 
  18   1 -14      226.53      216.52     16.19 o 
  19   1 -14       68.83       75.42      7.22 o 
  20   1 -14      347.85      331.53     18.69 o 
  21   1 -14       12.66       15.17      7.24 o 
  22   1 -14      355.80      379.15     36.95 o 
  23   1 -14       44.27       29.02     16.53 o 
  24   1 -14      181.02      146.20     22.61 o 
   0   2 -14     3455.79     3622.41     74.38 o 
   1   2 -14     1438.79     1474.79     27.86 o 
   2   2 -14     1905.22     1965.11     44.92 o 
   3   2 -14     5048.28     5345.39    118.37 o 
   4   2 -14     1886.18     1979.12     46.98 o 
   5   2 -14     2149.99     2302.68     42.25 o 
   6   2 -14      423.71      402.94     20.66 o 
   7   2 -14     1258.69     1183.94     28.77 o 
   8   2 -14      544.53      495.87     22.45 o 
   9   2 -14      317.31      332.29     17.21 o 
  10   2 -14      427.80      423.47     21.18 o 
  11   2 -14      319.71      279.07     17.44 o 
  12   2 -14     1340.70     1174.69     30.03 o 
  13   2 -14      272.06      197.51     17.32 o 
  14   2 -14       84.03      103.39     10.81 o 
  15   2 -14     1207.74     1177.06     19.53 o 
  16   2 -14      162.48      147.88     15.24 o 
  17   2 -14      909.55      881.19     33.10 o 
  18   2 -14      179.44      178.97     22.18 o 
  19   2 -14       66.79       55.12      9.90 o 
  20   2 -14      215.00      185.14     29.74 o 
  21   2 -14      354.23      340.02     21.87 o 
  22   2 -14      181.42      180.52     28.19 o 
  23   2 -14      329.48      314.84     38.25 o 
  24   2 -14      790.48      817.29     34.59 o 
   0   3 -14      512.61      440.83     70.75 o 
   1   3 -14      385.82      434.81     23.19 o 
   2   3 -14     1957.63     1959.71     53.02 o 
   3   3 -14      794.13      816.95     31.21 o 
   4   3 -14      315.56      352.28     23.88 o 
   5   3 -14      232.44      231.65     24.79 o 
   6   3 -14      315.73      310.08     27.05 o 
   7   3 -14     1988.97     2086.03     48.50 o 
   8   3 -14      137.51      131.44     13.14 o 
   9   3 -14       59.21       55.57     10.45 o 
  10   3 -14      477.81      499.45     20.55 o 
  11   3 -14     1162.18     1094.91     38.48 o 
  12   3 -14      598.68      573.73     25.93 o 
  13   3 -14      583.78      611.00     17.02 o 
  14   3 -14      870.79      835.56     22.30 o 
  15   3 -14      556.59      552.94     30.12 o 
  16   3 -14      197.43      201.50     26.46 o 
  17   3 -14        3.21       17.64      8.15 o 
  18   3 -14      130.05       90.07     19.45 o 
  19   3 -14        1.57        6.24      7.10 o 
  20   3 -14      117.24      119.17     19.39 o 
  21   3 -14      239.44      245.57     39.52 o 
  22   3 -14      105.58       99.43     15.06 o 
  23   3 -14       33.35       32.08      8.69 o 
   0   4 -14      590.85      585.20     28.78 o 
   1   4 -14      253.26      270.24     36.17 o 
   2   4 -14      540.15      556.95     14.47 o 
   3   4 -14     1479.50     1529.02     37.47 o 
   4   4 -14     3117.09     3323.61     72.56 o 
   5   4 -14     1532.82     1617.44     38.54 o 
   6   4 -14      812.97      850.93     19.90 o 
   7   4 -14     1074.63     1129.68     45.18 o 
   8   4 -14      164.38      182.33     15.42 o 
   9   4 -14       31.35       30.53      6.97 o 
  10   4 -14       81.51       89.08     14.22 o 
  11   4 -14      103.23      102.44     11.99 o 
  12   4 -14      237.26      205.52     28.73 o 
  13   4 -14      198.59      189.31     23.53 o 
  14   4 -14       12.96       22.07      9.63 o 
  15   4 -14      286.00      293.99     33.18 o 
  16   4 -14       89.54       70.87     12.56 o 
  17   4 -14      382.67      397.67     29.95 o 
  18   4 -14      285.15      277.11     40.05 o 
  19   4 -14      265.13      317.41     22.80 o 
  20   4 -14      224.53      191.45     28.74 o 
  21   4 -14      734.65      778.48     62.80 o 
  22   4 -14       47.55       21.40     10.06 o 
   0   5 -14     1932.99     2035.80     75.91 o 
   1   5 -14        9.50        5.45      9.50 o 
   2   5 -14      651.73      661.82     17.09 o 
   3   5 -14      739.00      723.14     26.02 o 
   4   5 -14     1286.04     1255.18     38.14 o 
   5   5 -14     1423.78     1585.29     46.49 o 
   6   5 -14       50.59       33.84      5.74 o 
   7   5 -14      524.38      514.82     20.24 o 
   8   5 -14      493.09      539.84     21.48 o 
   9   5 -14      337.06      288.65     21.43 o 
  10   5 -14      445.42      454.77     41.49 o 
  11   5 -14      496.38      511.54     32.11 o 
  12   5 -14       54.63       40.65     11.10 o 
  13   5 -14      218.28      238.52     35.61 o 
  14   5 -14       85.90       99.68     17.70 o 
  15   5 -14      268.98      316.86     38.22 o 
  16   5 -14       60.39       44.51     12.69 o 
  17   5 -14       23.26       22.20      8.69 o 
  18   5 -14      130.61      123.52     30.60 o 
  19   5 -14      413.07      508.20     35.44 o 
  20   5 -14       35.55       10.27      9.81 o 
   0   6 -14      113.98      133.89     30.54 o 
   1   6 -14       68.13       64.51      8.21 o 
   2   6 -14      160.94      142.39     21.04 o 
   3   6 -14      682.75      737.93     22.97 o 
   4   6 -14       68.08       60.15     13.39 o 
   5   6 -14      124.51      113.81     17.36 o 
   6   6 -14      135.90       95.82     15.35 o 
   7   6 -14      311.19      391.92     51.00 o 
   8   6 -14      302.72      299.99     38.77 o 
   9   6 -14      382.90      442.19     27.48 o 
  10   6 -14      261.39      258.37     38.41 o 
  11   6 -14      266.12      291.70     46.04 o 
  12   6 -14      385.55      379.37     25.80 o 
  13   6 -14      615.33      627.59     29.27 o 
  14   6 -14      296.55      321.68     47.33 o 
  15   6 -14        0.24        2.20     11.13 o 
  16   6 -14      347.65      332.03     49.50 o 
  17   6 -14      419.71      384.17     48.04 o 
  18   6 -14       41.63       35.21     10.21 o 
   0   7 -14       32.06       35.23     12.28 o 
   1   7 -14      731.62      670.95     18.94 o 
   2   7 -14      218.16      240.29     20.17 o 
   3   7 -14      299.56      258.09     20.69 o 
   4   7 -14       19.13       25.25     12.57 o 
   5   7 -14       35.93       25.45     13.66 o 
   6   7 -14      201.72      204.07     35.74 o 
   7   7 -14       15.00       25.79     10.65 o 
   8   7 -14      160.69      114.81     20.73 o 
   9   7 -14       24.98       20.32     11.56 o 
  10   7 -14       24.78       33.57     10.17 o 
  11   7 -14        4.28        5.75     12.19 o 
  12   7 -14       40.93       18.41      9.88 o 
  13   7 -14       54.05       58.65     19.14 o 
  14   7 -14      135.77      138.74     28.86 o 
  15   7 -14      124.12      147.59     31.16 o 
   0   8 -14      858.59      916.43     34.86 o 
   1   8 -14      273.19      219.70     34.42 o 
   2   8 -14      268.89      265.84     40.96 o 
   3   8 -14      363.13      434.12     53.43 o 
   4   8 -14       76.87       50.61     13.04 o 
   5   8 -14      273.43      252.02     40.71 o 
   6   8 -14       64.44       43.31      9.02 o 
   7   8 -14      249.09      191.67     38.64 o 
   8   8 -14      220.17      199.49     44.79 o 
   9   8 -14       23.44       11.38     12.47 o 
  10   8 -14      112.74       84.43     16.25 o 
  11   8 -14      168.50      160.74     25.16 o 
   0   9 -14      847.92      997.00     65.43 o 
   1   9 -14       14.97       16.34     18.12 o 
   2   9 -14       45.74       31.35     15.70 o 
   2   0 -13     7326.22     7608.51    159.68 o 
   4   0 -13       92.81       69.08     23.70 o 
   6   0 -13      152.45      246.76     45.55 o 
   8   0 -13      117.09      117.06     16.24 o 
  10   0 -13      343.05      363.57     29.67 o 
  12   0 -13     1866.05     1944.50     71.11 o 
  14   0 -13      105.80       97.82     15.33 o 
  16   0 -13      872.86      827.38     29.23 o 
  18   0 -13       25.72       11.06     10.46 o 
  20   0 -13       86.30      101.66     18.66 o 
  22   0 -13      927.28      994.03     48.47 o 
  24   0 -13      245.15      195.90     47.16 o 
  26   0 -13      227.74      151.59     37.91 o 
   1   1 -13     1090.73      999.46     23.61 o 
   2   1 -13       53.11       50.25     11.93 o 
   3   1 -13      834.08      870.05     31.72 o 
   4   1 -13      297.79      297.86     14.14 o 
   5   1 -13       32.93       46.82      8.77 o 
   6   1 -13      145.68      123.20     14.32 o 
   7   1 -13      314.15      386.64     17.40 o 
   8   1 -13       38.22       53.32      6.49 o 
   9   1 -13      170.21      167.01     18.14 o 
  10   1 -13      256.32      278.57     12.03 o 
  11   1 -13      870.38      834.63     21.24 o 
  12   1 -13       63.31       57.13      7.21 o 
  13   1 -13      379.05      369.22     13.64 o 
  14   1 -13      934.01      884.51     19.25 o 
  15   1 -13       64.36       87.36     11.48 o 
  16   1 -13      215.86      170.18     15.25 o 
  17   1 -13       90.76       74.57      9.70 o 
  18   1 -13     1777.51     1731.55     56.58 o 
  19   1 -13       10.26       15.82      5.09 o 
  20   1 -13      501.39      597.06     13.95 o 
  21   1 -13       54.45       28.72      5.75 o 
  22   1 -13       62.50       57.48      8.63 o 
  23   1 -13       84.28       69.50     10.30 o 
  24   1 -13       56.55       60.70      9.61 o 
  25   1 -13       79.61       83.82     12.80 o 
   1   2 -13      116.73      102.96     17.23 o 
   2   2 -13     1203.25     1191.76     31.96 o 
   3   2 -13      374.17      345.09     14.59 o 
   4   2 -13       70.65       63.53     11.82 o 
   5   2 -13      128.90      130.01     16.13 o 
   6   2 -13      204.92      251.19     26.79 o 
   7   2 -13      348.15      363.47     28.59 o 
   8   2 -13      489.18      429.92     18.59 o 
   9   2 -13     1812.00     1931.35     38.00 o 
  10   2 -13     1695.89     1604.67     29.96 o 
  11   2 -13      511.21      511.21     13.26 o 
  12   2 -13      318.10      298.94     18.13 o 
  13   2 -13       62.68       64.96      7.20 o 
  14   2 -13       97.54       94.70     10.02 o 
  15   2 -13        9.36        7.82      5.21 o 
  16   2 -13      991.11     1023.46     29.54 o 
  17   2 -13      195.09      167.76     20.81 o 
  18   2 -13      115.33      104.31     13.69 o 
  19   2 -13       78.82       71.30     12.70 o 
  20   2 -13      180.90      169.61     25.33 o 
  21   2 -13      106.81      127.82     16.64 o 
  22   2 -13      426.34      459.93     54.43 o 
  23   2 -13      753.98      776.66     25.55 o 
  24   2 -13      285.15      277.48     33.39 o 
  25   2 -13      200.05      162.33     29.30 o 
   1   3 -13     1057.88     1092.78     34.19 o 
   2   3 -13      398.10      399.24     14.42 o 
   3   3 -13     1378.30     1411.67     33.69 o 
   4   3 -13     2949.99     3010.87     45.31 o 
   5   3 -13     1816.52     1912.84     42.70 o 
   6   3 -13      458.77      450.15     18.98 o 
   7   3 -13     1161.68     1158.72     30.48 o 
   8   3 -13     4429.47     4652.62     71.93 o 
   9   3 -13     1349.48     1375.09     33.40 o 
  10   3 -13      788.02      800.00     34.94 o 
  11   3 -13     1260.26     1298.52     30.56 o 
  12   3 -13      283.19      265.55     21.80 o 
  13   3 -13      451.72      490.68     17.70 o 
  14   3 -13      186.53      209.60     26.53 o 
  15   3 -13      369.67      351.66     25.22 o 
  16   3 -13       42.87       26.92      6.94 o 
  17   3 -13       41.65       37.74      7.27 o 
  18   3 -13       45.98       43.95     12.84 o 
  19   3 -13     1101.77     1157.30     36.79 o 
  20   3 -13      118.33       86.21     14.50 o 
  21   3 -13      437.15      421.00     25.17 o 
  22   3 -13      576.75      551.39     35.98 o 
  23   3 -13      491.63      390.69     61.43 o 
  24   3 -13      161.18      137.71     25.74 o 
   1   4 -13      125.04      137.57     18.17 o 
   2   4 -13       30.61       25.94      8.40 o 
   3   4 -13      491.47      466.48     24.44 o 
   4   4 -13     1024.87     1002.01     31.48 o 
   5   4 -13      562.66      590.13     15.65 o 
   6   4 -13      112.33      122.01     14.06 o 
   7   4 -13      123.50      118.44     17.12 o 
   8   4 -13      115.24       86.63     13.14 o 
   9   4 -13     1031.14     1092.70     31.22 o 
  10   4 -13      732.37      768.18     22.24 o 
  11   4 -13      898.65      936.66     23.50 o 
  12   4 -13      123.78      107.70     17.70 o 
  13   4 -13      335.38      350.58     29.34 o 
  14   4 -13      382.75      427.85     24.78 o 
  15   4 -13        6.93       12.77      5.72 o 
  16   4 -13      112.61      113.45     15.52 o 
  17   4 -13      370.95      349.58     30.02 o 
  18   4 -13      136.84      113.93     22.29 o 
  19   4 -13      133.51      121.71     16.86 o 
  20   4 -13       77.41       66.36     13.80 o 
  21   4 -13      671.84      705.84     25.89 o 
  22   4 -13      183.51      188.44     36.19 o 
  23   4 -13      112.41      122.21     26.99 o 
   1   5 -13     3518.70     3787.96     83.10 o 
   2   5 -13      600.76      613.21     24.77 o 
   3   5 -13     3213.85     3319.50     70.94 o 
   4   5 -13      603.55      632.61     29.99 o 
   5   5 -13      321.88      370.86     18.02 o 
   6   5 -13      419.18      402.96     22.92 o 
   7   5 -13      232.68      234.22     25.96 o 
   8   5 -13      249.58      272.17     14.36 o 
   9   5 -13      210.47      185.88     17.38 o 
  10   5 -13      428.96      429.09     32.98 o 
  11   5 -13     1914.92     2106.14     60.43 o 
  12   5 -13       74.43       63.62     16.55 o 
  13   5 -13      435.09      436.83     25.07 o 
  14   5 -13       88.37       69.47     11.52 o 
  15   5 -13      116.15      139.03     19.59 o 
  16   5 -13      215.50      192.38     24.00 o 
  17   5 -13       43.64       46.46     11.16 o 
  18   5 -13      270.91      236.17     33.70 o 
  19   5 -13     1198.91     1315.68     34.10 o 
  20   5 -13       59.03       42.63     10.99 o 
  21   5 -13       13.85        6.34      8.15 o 
  22   5 -13       56.14       71.00     14.68 o 
   1   6 -13     2518.23     2542.42     91.47 o 
   2   6 -13       20.93       26.60      7.22 o 
   3   6 -13      426.60      390.31     18.56 o 
   4   6 -13     1256.69     1337.61     41.75 o 
   5   6 -13     1225.39     1236.33     41.18 o 
   6   6 -13      245.81      209.73     22.51 o 
   7   6 -13      397.91      370.68     16.60 o 
   8   6 -13      152.41      147.60     20.30 o 
   9   6 -13     1170.70     1225.54     31.02 o 
  10   6 -13      219.31      241.12     38.27 o 
  11   6 -13       65.12       62.71     11.71 o 
  12   6 -13      142.67      125.88     16.49 o 
  13   6 -13      110.03      132.69     18.79 o 
  14   6 -13       34.46       33.04     12.05 o 
  15   6 -13      250.12      229.63     31.58 o 
  16   6 -13      156.73      138.24     22.07 o 
  17   6 -13       19.96        7.36      8.61 o 
  18   6 -13      372.13      455.97     33.40 o 
  19   6 -13      255.16      216.57     30.12 o 
  20   6 -13       27.52       30.12     11.55 o 
   1   7 -13     1911.57     1782.33     37.79 o 
   2   7 -13      583.71      524.23     24.10 o 
   3   7 -13     1223.26     1180.78     57.63 o 
   4   7 -13      287.57      310.29     19.23 o 
   5   7 -13        5.47       24.48      9.87 o 
   6   7 -13      137.83      105.05     21.94 o 
   7   7 -13       10.05       19.10      7.67 o 
   8   7 -13       35.01       47.99      9.90 o 
   9   7 -13       44.46       60.63     11.97 o 
  10   7 -13      156.91      166.74     24.95 o 
  11   7 -13      442.82      479.37     38.80 o 
  12   7 -13      419.04      430.85     32.23 o 
  13   7 -13        3.68        9.11     11.99 o 
  14   7 -13        2.86       -1.79     10.29 o 
  15   7 -13        1.75       -0.12      8.92 o 
  16   7 -13        6.75        5.79     11.04 o 
  17   7 -13       16.40       23.49     10.63 o 
   1   8 -13      176.96      138.42     28.83 o 
   2   8 -13      154.37      159.73     29.71 o 
   3   8 -13       77.51       88.40     18.57 o 
   4   8 -13      174.20      170.16     34.15 o 
   5   8 -13      408.03      320.56     58.26 o 
   6   8 -13      470.45      455.97     25.01 o 
   7   8 -13        5.49       18.53     10.19 o 
   8   8 -13      362.17      480.67     42.60 o 
   9   8 -13       25.81       28.09     10.04 o 
  10   8 -13      233.98      334.96     23.06 o 
  11   8 -13      235.81      225.97     34.05 o 
  12   8 -13       42.70       68.70     16.49 o 
  13   8 -13       16.86       32.32     12.33 o 
  14   8 -13       64.62       56.08     13.67 o 
   1   9 -13      310.25      285.49     78.04 o 
   2   9 -13      356.67      297.71     58.00 o 
   3   9 -13        0.77        5.07      9.93 o 
   4   9 -13      275.18      259.98     58.03 o 
   5   9 -13      121.29      118.64     26.77 o 
   6   9 -13       53.22       30.19      9.83 o 
   7   9 -13       74.85       88.38     18.60 o 
   8   9 -13       53.87       98.15     18.66 o 
   0   0 -12     4484.48     3928.34    134.17 o 
   2   0 -12      620.43      539.75     29.73 o 
   4   0 -12     1293.78     1501.84    148.53 o 
   6   0 -12       11.03       56.23     13.26 o 
   8   0 -12     1556.72     1467.57     43.32 o 
  10   0 -12      218.20      290.76     21.94 o 
  12   0 -12     1971.50     2189.82     62.72 o 
  14   0 -12      532.02      491.38     26.22 o 
  16   0 -12      463.32      449.32     14.73 o 
  18   0 -12      670.17      610.11     29.02 o 
  20   0 -12     1608.84     1588.55     29.57 o 
  22   0 -12      213.64      209.07     30.17 o 
  24   0 -12      189.17      131.12     30.44 o 
  26   0 -12     1309.79     1338.71     37.33 o 
   0   1 -12      256.98      221.97     13.94 o 
   1   1 -12      297.39      312.11     15.91 o 
   2   1 -12      474.01      534.63     15.26 o 
   3   1 -12     1347.24     1396.83     43.36 o 
   4   1 -12     1736.51     1866.88     38.50 o 
   5   1 -12      511.68      523.23     14.38 o 
   6   1 -12     1435.09     1584.36     28.91 o 
   7   1 -12        7.11        6.44      4.11 o 
   8   1 -12     2322.47     2436.62     33.74 o 
   9   1 -12      274.63      316.26     15.65 o 
  10   1 -12      777.88      818.38     20.26 o 
  11   1 -12      428.01      423.97     10.42 o 
  12   1 -12      627.47      634.20     14.13 o 
  13   1 -12       32.91       40.55      6.35 o 
  14   1 -12      963.20      924.31     22.18 o 
  15   1 -12      464.82      452.54     16.82 o 
  16   1 -12     5447.00     5513.89     92.23 o 
  17   1 -12      396.80      397.46     14.95 o 
  18   1 -12      394.67      356.93     11.91 o 
  19   1 -12      643.00      623.41     22.78 o 
  20   1 -12      512.54      564.54     19.92 o 
  21   1 -12        7.11        4.98      7.81 o 
  22   1 -12      423.78      466.43     15.05 o 
  23   1 -12      100.03      122.14     14.24 o 
  24   1 -12      110.11      126.72     15.84 o 
  25   1 -12        9.29       16.87      8.25 o 
  26   1 -12      131.85      154.70     22.02 o 
  27   1 -12        1.75        6.43      9.03 o 
   0   2 -12     2212.38     2167.12    107.81 o 
   1   2 -12      255.43      257.99     15.35 o 
   2   2 -12       73.72       96.30     15.91 o 
   3   2 -12       25.10       32.41      9.12 o 
   4   2 -12       82.69       94.04     12.19 o 
   5   2 -12      142.04      130.58     14.23 o 
   6   2 -12      138.18      124.90     13.09 o 
   7   2 -12      219.02      221.07     24.83 o 
   8   2 -12     3300.47     3378.20     40.61 o 
   9   2 -12     8288.05     8843.42    119.68 o 
  10   2 -12     3412.85     3680.81     47.21 o 
  11   2 -12     4254.54     4345.01     60.39 o 
  12   2 -12       67.37       64.40      7.79 o 
  13   2 -12      553.41      551.86     13.04 o 
  14   2 -12      514.69      498.41     11.19 o 
  15   2 -12      166.79      172.65     17.02 o 
  16   2 -12      208.65      211.63     12.38 o 
  17   2 -12      544.28      503.27     22.30 o 
  18   2 -12      867.83      800.80     22.22 o 
  19   2 -12       27.94       26.96      7.21 o 
  20   2 -12      197.04      230.75     19.24 o 
  21   2 -12      714.87      698.29     18.28 o 
  22   2 -12       24.85       17.91     12.01 o 
  23   2 -12      676.88      679.87     17.26 o 
  24   2 -12       92.51       77.94     14.11 o 
  25   2 -12       38.40       50.55     14.73 o 
  26   2 -12       26.02       22.17      7.90 o 
   0   3 -12     8117.31     8969.45    182.70 o 
   1   3 -12     1547.76     1560.78     43.00 o 
   2   3 -12      409.56      448.69     15.92 o 
   3   3 -12      411.84      405.56     20.53 o 
   4   3 -12     1049.49      999.53     28.32 o 
   5   3 -12     2198.41     2158.87     32.22 o 
   6   3 -12      409.51      429.85     12.35 o 
   7   3 -12     2016.32     2105.25     30.42 o 
   8   3 -12      801.58      780.24     20.89 o 
   9   3 -12     2073.56     2145.87     44.75 o 
  10   3 -12      268.16      275.57     16.72 o 
  11   3 -12       53.12       45.74      6.46 o 
  12   3 -12      266.95      255.10      9.82 o 
  13   3 -12      118.35      136.36      9.33 o 
  14   3 -12     1142.56     1145.48     23.55 o 
  15   3 -12      387.52      391.97     11.98 o 
  16   3 -12      555.58      566.98     27.21 o 
  17   3 -12       76.65       68.09     17.55 o 
  18   3 -12        7.85       18.88      9.21 o 
  19   3 -12       69.19       72.73     12.76 o 
  20   3 -12      443.93      411.47     21.86 o 
  21   3 -12       45.07       59.81     11.27 o 
  22   3 -12      236.12      192.61     30.82 o 
  23   3 -12        1.38       22.32      8.35 o 
  24   3 -12      158.83      104.07     17.23 o 
  25   3 -12      460.74      500.48     23.44 o 
   0   4 -12     3863.75     3997.69     83.18 o 
   1   4 -12     1101.68     1148.17     29.47 o 
   2   4 -12      730.98      714.40     21.79 o 
   3   4 -12     2669.25     2669.41     60.57 o 
   4   4 -12      161.32      172.59     17.30 o 
   5   4 -12      639.39      653.81     22.14 o 
   6   4 -12      554.53      600.42     20.37 o 
   7   4 -12     2368.31     2409.78     37.12 o 
   8   4 -12      479.10      541.74     20.69 o 
   9   4 -12     1820.99     1830.47     41.99 o 
  10   4 -12      842.41      828.87     25.01 o 
  11   4 -12      550.46      555.17     15.62 o 
  12   4 -12       13.96       12.57      4.66 o 
  13   4 -12      221.06      197.01     24.55 o 
  14   4 -12      510.51      599.36     45.04 o 
  15   4 -12     1610.78     1605.88     47.80 o 
  16   4 -12      280.34      332.34     44.02 o 
  17   4 -12      470.20      443.47     47.10 o 
  18   4 -12       10.86       17.79      6.76 o 
  19   4 -12       11.34       25.52     11.95 o 
  20   4 -12      133.07      115.70     16.87 o 
  21   4 -12      353.20      344.35     19.79 o 
  22   4 -12       68.91       94.90     16.56 o 
  23   4 -12      259.37      202.04     30.97 o 
  24   4 -12      310.24      275.87     37.99 o 
   0   5 -12     1928.79     1846.66     62.02 o 
   1   5 -12     1697.95     1733.45     43.23 o 
   2   5 -12     3189.66     3317.61     57.36 o 
   3   5 -12     1543.02     1621.50     43.55 o 
   4   5 -12      543.05      553.78     20.91 o 
   5   5 -12      112.57      122.51     13.75 o 
   6   5 -12       53.77       33.16      7.50 o 
   7   5 -12      149.62      132.81     15.72 o 
   8   5 -12      346.02      356.36     16.72 o 
   9   5 -12      335.32      352.57     14.58 o 
  10   5 -12      153.20      156.19     12.16 o 
  11   5 -12     1178.66     1153.81     34.95 o 
  12   5 -12       69.33       72.17     20.98 o 
  13   5 -12      118.05      114.30     19.27 o 
  14   5 -12      973.35      947.39     31.99 o 
  15   5 -12       54.48       48.03     13.02 o 
  16   5 -12      102.40       89.49     14.68 o 
  17   5 -12      248.25      232.84     35.95 o 
  18   5 -12      169.80      159.39     24.31 o 
  19   5 -12      120.99      133.61     24.61 o 
  20   5 -12      334.75      326.59     21.13 o 
  21   5 -12       55.40       47.55     12.61 o 
  22   5 -12       70.80       47.36     10.82 o 
  23   5 -12      113.06       95.53     24.35 o 
   0   6 -12      839.92      926.23     36.05 o 
   1   6 -12     1206.97     1183.79     32.82 o 
   2   6 -12       54.11       60.79     12.47 o 
   3   6 -12      346.93      348.51     25.94 o 
   4   6 -12      295.14      295.46     18.90 o 
   5   6 -12      555.87      641.21     26.35 o 
   6   6 -12       88.34       85.30     12.08 o 
   7   6 -12      670.09      712.79     21.12 o 
   8   6 -12      361.72      312.50     50.12 o 
   9   6 -12      181.86      161.62     21.93 o 
  10   6 -12       21.15       23.44     10.00 o 
  11   6 -12       94.16       80.24     13.81 o 
  12   6 -12       89.63       83.09     20.79 o 
  13   6 -12      404.51      455.46     20.50 o 
  14   6 -12        7.49       14.02     10.19 o 
  15   6 -12      460.31      494.50     30.49 o 
  16   6 -12      129.23      143.88     16.27 o 
  17   6 -12      537.25      579.85     29.23 o 
  18   6 -12      217.51      241.01     39.20 o 
  19   6 -12       11.88       15.44      8.65 o 
  20   6 -12        9.32       27.67      8.76 o 
  21   6 -12       49.75       40.55     12.69 o 
   0   7 -12      541.49      526.96     44.35 o 
   1   7 -12       34.15       28.33      8.39 o 
   2   7 -12      125.84      113.89     15.99 o 
   3   7 -12      235.53      240.06     29.56 o 
   4   7 -12       19.11       18.54      5.81 o 
   5   7 -12      406.22      335.41     46.15 o 
   6   7 -12      109.84       99.96     17.40 o 
   7   7 -12      261.44      270.19     44.67 o 
   8   7 -12      468.98      491.24     21.39 o 
   9   7 -12       61.93       75.31     14.57 o 
  10   7 -12      244.10      256.21     39.78 o 
  11   7 -12     1049.57      995.17     32.19 o 
  12   7 -12       59.84       65.54     16.77 o 
  13   7 -12      237.98      247.15     28.47 o 
  14   7 -12      809.01      818.19     28.66 o 
  15   7 -12        3.44       -1.36     10.47 o 
  16   7 -12      110.80      114.69     19.89 o 
  17   7 -12       26.80       34.15     11.69 o 
  18   7 -12        2.64        6.31     11.58 o 
  19   7 -12      271.08      240.08     48.72 o 
   0   8 -12       77.57       71.48     16.43 o 
   1   8 -12       21.95       36.35      8.78 o 
   2   8 -12      219.82      190.22     24.11 o 
   3   8 -12      290.40      232.86     37.91 o 
   4   8 -12       41.77       42.03     11.97 o 
   5   8 -12      296.15      230.34     30.89 o 
   6   8 -12      156.70      138.63     17.35 o 
   7   8 -12      241.11      241.85     41.15 o 
   8   8 -12      353.70      382.52     38.69 o 
   9   8 -12      123.59       76.79     18.81 o 
  10   8 -12      418.05      470.32     20.96 o 
  11   8 -12       11.75       25.56      7.78 o 
  12   8 -12        6.91       13.95      9.03 o 
  13   8 -12        7.83       11.13      6.26 o 
  14   8 -12      200.36      220.82     34.06 o 
  15   8 -12       11.55       17.40     12.34 o 
  16   8 -12       23.12       46.36     16.73 o 
   0   9 -12      266.22      258.73    100.19 o 
   1   9 -12      115.19      131.65     22.02 o 
   2   9 -12      128.89       98.39     23.68 o 
   3   9 -12      148.29      118.62     23.90 o 
   4   9 -12       28.93       45.99     12.56 o 
   5   9 -12       41.77       37.21      9.21 o 
   6   9 -12      280.28      260.50     41.33 o 
   7   9 -12       94.88       67.11     18.48 o 
   8   9 -12      194.27      145.03     20.72 o 
   9   9 -12      318.32      355.42     45.41 o 
  10   9 -12      419.87      361.00     53.13 o 
  11   9 -12       99.99      103.36     18.19 o 
   2   0 -11       58.03       64.07     11.06 o 
   4   0 -11     6573.36     6957.94    147.43 o 
   6   0 -11      586.34      547.13     18.92 o 
   8   0 -11        9.85       12.36      7.40 o 
  10   0 -11      607.66      628.42     49.78 o 
  12   0 -11      549.77      549.05     17.30 o 
  14   0 -11      395.59      360.86     21.73 o 
  16   0 -11     2381.70     2582.53     55.03 o 
  18   0 -11     1612.24     1648.06    110.10 o 
  20   0 -11      321.96      398.73     20.04 o 
  22   0 -11      863.23      793.62     75.19 o 
  24   0 -11      247.82      309.48     37.21 o 
  26   0 -11      562.55      556.73     45.34 o 
  28   0 -11       14.06       -1.75     14.75 o 
   1   1 -11        3.77        6.56      5.90 o 
   2   1 -11     6097.68     6322.94     93.44 o 
   3   1 -11     2278.45     2385.82     40.87 o 
   4   1 -11     1629.70     1877.65     31.16 o 
   5   1 -11      400.18      385.96      8.83 o 
   6   1 -11        8.44       17.00      4.78 o 
   7   1 -11     1332.64     1333.31     24.21 o 
   8   1 -11       94.57      111.85     13.66 o 
   9   1 -11     1777.10     1811.15     30.94 o 
  10   1 -11       46.74       55.81      6.90 o 
  11   1 -11      302.72      305.73     11.64 o 
  12   1 -11      145.40      143.17     13.39 o 
  13   1 -11      584.12      633.87     21.74 o 
  14   1 -11      661.87      606.55     12.11 o 
  15   1 -11      160.36      137.35     11.48 o 
  16   1 -11      450.08      444.41     14.25 o 
  17   1 -11     1511.15     1441.15     31.03 o 
  18   1 -11     1210.56     1246.27     29.23 o 
  19   1 -11        1.12       11.60      5.28 o 
  20   1 -11      934.94      887.38     26.02 o 
  21   1 -11      258.38      252.48     20.94 o 
  22   1 -11      138.54      132.97     13.37 o 
  23   1 -11      302.56      302.62     20.06 o 
  24   1 -11      327.48      321.04     20.53 o 
  25   1 -11      202.95      168.72     24.70 o 
  26   1 -11      715.79      693.19     21.73 o 
  27   1 -11      161.86       93.95     16.82 o 
   1   2 -11      560.35      510.62     16.43 o 
   2   2 -11       73.53       79.70     13.42 o 
   3   2 -11       51.74       35.63      7.42 o 
   4   2 -11       64.58       67.03     10.34 o 
   5   2 -11      153.19      138.08     17.60 o 
   6   2 -11      340.38      286.27     10.12 o 
   7   2 -11       40.56       38.20      7.71 o 
   8   2 -11      220.73      239.40     11.09 o 
   9   2 -11     1989.71     2007.10     29.24 o 
  10   2 -11     2639.07     2704.81     35.23 o 
  11   2 -11     2297.36     2364.83     31.61 o 
  12   2 -11     2863.02     2915.47     34.99 o 
  13   2 -11     1050.94     1002.64     20.60 o 
  14   2 -11      179.74      168.30     16.13 o 
  15   2 -11      695.56      606.11     15.14 o 
  16   2 -11     2416.32     2415.43     40.33 o 
  17   2 -11     1300.27     1283.26     27.16 o 
  18   2 -11     1254.75     1170.63     22.21 o 
  19   2 -11      100.44       94.34     11.34 o 
  20   2 -11       27.21       25.92      7.64 o 
  21   2 -11      283.92      271.45     17.00 o 
  22   2 -11      422.05      392.08     23.14 o 
  23   2 -11      644.75      650.36     17.09 o 
  24   2 -11       29.80       20.94      5.63 o 
  25   2 -11      287.50      233.57     33.71 o 
  26   2 -11       93.98      114.67     16.90 o 
  27   2 -11      892.67      895.10     25.43 o 
   1   3 -11     1371.89     1456.40     30.44 o 
   2   3 -11      847.79      870.80     21.87 o 
   3   3 -11      365.18      355.16      9.61 o 
   4   3 -11     1173.30     1128.71     18.39 o 
   5   3 -11      689.25      641.16     16.42 o 
   6   3 -11      405.13      386.43     13.98 o 
   7   3 -11      160.18      169.94     16.17 o 
   8   3 -11      452.86      469.40     14.10 o 
   9   3 -11     1062.80     1029.40     22.19 o 
  10   3 -11      415.50      476.82      9.66 o 
  11   3 -11       24.18       10.56      5.50 o 
  12   3 -11      490.03      499.54     13.17 o 
  13   3 -11      808.58      842.74     20.82 o 
  14   3 -11     1313.98     1285.47     28.89 o 
  15   3 -11      188.26      203.16     13.26 o 
  16   3 -11     2017.87     1988.82     82.47 o 
  17   3 -11      595.69      573.49     13.63 o 
  18   3 -11        1.85        5.79      5.71 o 
  19   3 -11      183.35      148.68     16.92 o 
  20   3 -11      884.11      775.03     31.93 o 
  21   3 -11       69.24       72.55     13.66 o 
  22   3 -11       83.73       65.71     19.87 o 
  23   3 -11      322.15      331.92     18.12 o 
  24   3 -11      212.94      159.16     23.87 o 
  25   3 -11      447.13      506.62     44.40 o 
  26   3 -11       16.97        7.57     10.16 o 
   1   4 -11      655.65      652.32     43.14 o 
   2   4 -11      231.13      214.39     26.74 o 
   3   4 -11      669.58      691.86     22.15 o 
   4   4 -11       69.12      142.14     27.95 o 
   5   4 -11     1357.53     1373.30     32.46 o 
   6   4 -11      243.39      256.97     15.98 o 
   7   4 -11      204.53      264.53     27.94 o 
   8   4 -11      147.83      142.82     15.17 o 
   9   4 -11      352.54      294.42     19.92 o 
  10   4 -11       40.19       39.53      7.01 o 
  11   4 -11     3395.89     3555.57     74.94 o 
  12   4 -11      653.40      667.72     13.63 o 
  13   4 -11      843.94      873.58     24.35 o 
  14   4 -11       11.54       13.97      6.36 o 
  15   4 -11      813.66      772.61     42.74 o 
  16   4 -11     1334.90     1426.74     99.47 o 
  17   4 -11      358.90      389.72     23.08 o 
  18   4 -11      105.85       83.37     15.39 o 
  19   4 -11      781.02      798.49     23.22 o 
  20   4 -11      313.92      318.04     42.24 o 
  21   4 -11       87.74       70.56     10.38 o 
  22   4 -11       74.68       59.73     11.75 o 
  23   4 -11       64.89       71.61     10.92 o 
  24   4 -11        5.20        2.19     10.09 o 
  25   4 -11      105.90       91.31     18.39 o 
   1   5 -11      773.82      732.91     26.52 o 
   2   5 -11      485.61      498.60     43.09 o 
   3   5 -11     2572.92     2593.13     71.99 o 
   4   5 -11     1851.79     1920.60     60.35 o 
   5   5 -11      323.06      325.18     15.89 o 
   6   5 -11     2010.29     1980.82     41.89 o 
   7   5 -11      799.96      806.90     25.24 o 
   8   5 -11      527.57      533.99     15.56 o 
   9   5 -11      408.85      383.24     23.81 o 
  10   5 -11     1126.41     1164.64     31.57 o 
  11   5 -11      675.58      664.78     26.74 o 
  12   5 -11      267.75      282.15     19.65 o 
  13   5 -11      500.20      526.87     18.90 o 
  14   5 -11      316.07      294.84     19.70 o 
  15   5 -11      130.78      130.93     20.43 o 
  16   5 -11      348.40      312.72     27.43 o 
  17   5 -11        8.62       16.99     14.93 o 
  18   5 -11      406.34      380.64     37.20 o 
  19   5 -11      684.81      605.25     17.70 o 
  20   5 -11      228.69      187.01     33.32 o 
  21   5 -11      719.83      787.64     25.51 o 
  22   5 -11        4.02        5.02      4.30 o 
  23   5 -11       91.53       99.13     18.10 o 
  24   5 -11       26.98       25.23     10.71 o 
   1   6 -11      360.68      382.93     37.98 o 
   2   6 -11      353.20      403.18     14.35 o 
   3   6 -11     2554.14     2740.35     56.62 o 
   4   6 -11     2567.03     2601.88     55.48 o 
   5   6 -11     2301.85     2317.99     46.80 o 
   6   6 -11      338.31      316.69     14.37 o 
   7   6 -11      587.28      529.86     23.82 o 
   8   6 -11      586.09      580.77     31.82 o 
   9   6 -11      346.47      393.24     31.35 o 
  10   6 -11     1924.78     2051.31     61.59 o 
  11   6 -11     2076.27     2034.11     68.55 o 
  12   6 -11      259.76      208.42     30.99 o 
  13   6 -11       19.46       19.56      7.53 o 
  14   6 -11       62.44       42.48     10.39 o 
  15   6 -11      131.00      154.92     23.17 o 
  16   6 -11       21.79       18.16     11.18 o 
  17   6 -11      105.85       74.32     14.05 o 
  18   6 -11      609.85      640.34     30.19 o 
  19   6 -11      602.52      672.93     52.69 o 
  20   6 -11       58.25       27.84     12.25 o 
  21   6 -11        2.93       -7.53     11.25 o 
  22   6 -11       27.93       24.29     22.86 o 
   1   7 -11      187.21      207.60     25.90 o 
   2   7 -11      252.10      270.54     17.17 o 
   3   7 -11      279.19      240.68     33.65 o 
   4   7 -11       48.44       33.97      9.81 o 
   5   7 -11      488.66      543.18     44.35 o 
   6   7 -11      626.61      584.29     21.27 o 
   7   7 -11      919.79      858.02     39.26 o 
   8   7 -11      258.19      232.97     34.08 o 
   9   7 -11      314.00      407.89     39.29 o 
  10   7 -11      387.68      408.29     19.59 o 
  11   7 -11       90.87      103.75     14.95 o 
  12   7 -11       57.71       54.81     10.75 o 
  13   7 -11      173.07      172.49     24.96 o 
  14   7 -11       65.54       55.03     11.72 o 
  15   7 -11      106.04       96.49     16.51 o 
  16   7 -11      152.07      121.75     27.30 o 
  17   7 -11       49.50       57.33     12.64 o 
  18   7 -11      261.61      237.60     38.06 o 
  19   7 -11      192.37      145.73     39.30 o 
  20   7 -11      342.69      323.97     72.56 o 
   1   8 -11      724.97      677.30     26.18 o 
   2   8 -11      455.59      526.16     28.58 o 
   3   8 -11       32.37       43.95     13.11 o 
   4   8 -11      488.40      549.75     19.00 o 
   5   8 -11       30.21       22.57      7.24 o 
   6   8 -11       11.04       18.27      6.87 o 
   7   8 -11       40.59       36.73     10.87 o 
   8   8 -11       37.93       42.11     10.49 o 
   9   8 -11      387.89      389.31     21.36 o 
  10   8 -11       55.33       37.84     10.05 o 
  11   8 -11      235.03      207.84     33.35 o 
  12   8 -11      760.82      848.64     60.01 o 
  13   8 -11      340.41      356.50     30.81 o 
  14   8 -11       32.44       29.38      9.35 o 
  15   8 -11      516.61      472.04     46.15 o 
  16   8 -11       51.58       40.73     13.62 o 
  17   8 -11      808.11      786.41     65.77 o 
   1   9 -11       29.41       29.25      9.79 o 
   2   9 -11      262.60      229.56     47.20 o 
   3   9 -11       32.05       29.61     10.67 o 
   4   9 -11       80.17       73.78     13.71 o 
   5   9 -11       18.99       42.17     12.69 o 
   6   9 -11      203.06      192.42     31.82 o 
   7   9 -11      251.74      256.10     36.55 o 
   8   9 -11      274.20      278.97     41.77 o 
   9   9 -11       70.40       57.59     11.56 o 
  10   9 -11       25.60       29.50      9.92 o 
  11   9 -11       69.77       58.65     13.75 o 
  12   9 -11      104.75       85.34     13.95 o 
  13   9 -11      269.26      278.07     63.30 o 
   1  10 -11       21.62       40.59     26.00 o 
   2  10 -11       59.93       66.33     18.91 o 
   3  10 -11       14.87       25.36      9.30 o 
   4  10 -11      405.26      479.47     18.27 o 
   5  10 -11       23.71       28.73      8.35 o 
   6  10 -11       48.41       39.00      9.54 o 
   0   0 -10     2675.26     3808.90     97.27 o 
   2   0 -10     3354.29     3385.60    116.56 o 
   4   0 -10      601.24      599.57     21.76 o 
   6   0 -10     1214.32     1103.27     46.80 o 
   8   0 -10      821.02      856.53     24.44 o 
  10   0 -10      213.60      172.27     20.25 o 
  12   0 -10      585.59      570.58     41.77 o 
  14   0 -10      339.18      339.27     11.56 o 
  16   0 -10      394.00      385.51     16.78 o 
  18   0 -10       85.33       99.38     14.38 o 
  20   0 -10     1056.47     1104.67     34.07 o 
  22   0 -10     1289.41     1323.39     33.51 o 
  24   0 -10     1381.69     1343.93     49.17 o 
  26   0 -10     1192.53     1167.64     61.80 o 
  28   0 -10     3387.34     3451.01     86.50 o 
   0   1 -10     4828.17     5040.82    159.81 o 
   1   1 -10      248.43      312.99     11.21 o 
   2   1 -10       26.02       94.90     15.38 o 
   3   1 -10      521.91      620.37     16.44 o 
   4   1 -10     1326.33     1483.12     28.42 o 
   5   1 -10      338.71      323.92      8.52 o 
   6   1 -10       71.78       65.69      6.63 o 
   7   1 -10      403.80      418.72     10.55 o 
   8   1 -10     1294.08     1017.47     20.70 o 
   9   1 -10     1796.20     1948.18     29.76 o 
  10   1 -10     3609.14     3502.62     48.82 o 
  11   1 -10      570.36      639.07     19.14 o 
  12   1 -10      104.00       98.28     10.66 o 
  13   1 -10     1073.27     1116.13     39.71 o 
  14   1 -10      686.04      665.88     22.68 o 
  15   1 -10      445.49      468.13     11.07 o 
  16   1 -10      664.11      608.42     18.22 o 
  17   1 -10      958.77      921.84     21.90 o 
  18   1 -10     1237.59     1267.29     40.55 o 
  19   1 -10      398.59      394.79     17.36 o 
  20   1 -10      506.03      481.02     11.40 o 
  21   1 -10       96.23      102.95     11.91 o 
  22   1 -10     2057.22     2020.63     27.53 o 
  23   1 -10      456.51      401.81     22.28 o 
  24   1 -10      486.96      426.72     12.30 o 
  25   1 -10        9.99        0.79      8.46 o 
  26   1 -10      265.86      193.23     16.28 o 
  27   1 -10      631.97      569.43     23.84 o 
  28   1 -10     1381.45     1305.94     22.27 o 
   0   2 -10      573.54      486.42     24.18 o 
   1   2 -10      229.54      222.41     15.88 o 
   2   2 -10     3383.27     3485.06     56.16 o 
   3   2 -10     1761.52     1583.23     37.54 o 
   4   2 -10     1040.34      990.79     22.99 o 
   5   2 -10      168.08      228.13     15.03 o 
   6   2 -10     1020.67      929.82     29.96 o 
   7   2 -10       40.65       40.49      5.87 o 
   8   2 -10      298.61      214.03      6.47 o 
   9   2 -10      468.00      502.53     14.67 o 
  10   2 -10       44.03       37.25      4.93 o 
  11   2 -10       51.16       58.18     15.26 o 
  12   2 -10      468.45      486.31     23.74 o 
  13   2 -10      696.86      700.12     18.86 o 
  14   2 -10      535.85      519.36     16.03 o 
  15   2 -10     2571.05     2616.31     47.94 o 
  16   2 -10      632.34      606.26     24.90 o 
  17   2 -10     1977.50     1969.77     40.73 o 
  18   2 -10       80.81       69.81      9.05 o 
  19   2 -10     1350.46     1393.40     55.62 o 
  20   2 -10      175.73      159.43     20.60 o 
  21   2 -10      141.61      104.00     13.07 o 
  22   2 -10      510.36      545.45     13.61 o 
  23   2 -10       19.61        8.10      6.20 o 
  24   2 -10      194.40      209.79     24.48 o 
  25   2 -10       55.01       46.60      7.95 o 
  26   2 -10       42.75       33.27      7.11 o 
  27   2 -10      577.32      534.64     28.63 o 
  28   2 -10       79.36       57.55      8.92 o 
   0   3 -10      778.78      788.38     31.18 o 
   1   3 -10      785.86      826.33     24.24 o 
   2   3 -10      406.90      436.84     22.15 o 
   3   3 -10      339.91      398.28     17.29 o 
   4   3 -10      192.87      185.78     22.78 o 
   5   3 -10      826.92      806.99     19.01 o 
   6   3 -10      161.80      122.92     15.63 o 
   7   3 -10     1847.04     1873.64     32.34 o 
   8   3 -10      226.08      250.27     12.69 o 
   9   3 -10      142.15      160.02     12.77 o 
  10   3 -10     1351.37     1379.93     27.57 o 
  11   3 -10      991.68     1046.28     23.14 o 
  12   3 -10       85.12      106.96     12.03 o 
  13   3 -10     1506.22     1532.99     28.67 o 
  14   3 -10     1864.45     1895.80     35.15 o 
  15   3 -10     4719.51     4755.05     53.47 o 
  16   3 -10     1101.71     1067.90     30.05 o 
  17   3 -10       52.54       57.02     11.94 o 
  18   3 -10     2474.08     2409.49     62.44 o 
  19   3 -10     1224.97     1177.10     34.11 o 
  20   3 -10      104.32      133.12     11.97 o 
  21   3 -10      274.68      260.59     20.80 o 
  22   3 -10      152.33      163.79     18.46 o 
  23   3 -10      535.20      511.37     21.02 o 
  24   3 -10      194.82      181.77     19.42 o 
  25   3 -10      319.82      336.38     19.62 o 
  26   3 -10      435.80      423.63     24.11 o 
  27   3 -10      236.88      230.17     37.17 o 
   0   4 -10      247.38      333.93     32.26 o 
   1   4 -10      312.52      280.11     16.71 o 
   2   4 -10     2277.97     2237.65     41.81 o 
   3   4 -10     1487.57     1465.80     27.56 o 
   4   4 -10     1274.89     1326.51     33.85 o 
   5   4 -10      452.43      484.19     15.47 o 
   6   4 -10      875.31      838.30     25.55 o 
   7   4 -10      421.98      420.34     11.61 o 
   8   4 -10      406.43      456.68     18.81 o 
   9   4 -10     1757.88     1763.05     39.55 o 
  10   4 -10      355.55      339.21     12.56 o 
  11   4 -10      806.48      782.91     19.96 o 
  12   4 -10      208.88      240.40     13.09 o 
  13   4 -10      261.97      263.19     12.81 o 
  14   4 -10      359.14      348.69     27.78 o 
  15   4 -10      357.12      337.36     20.60 o 
  16   4 -10      138.12      117.67     18.25 o 
  17   4 -10       46.22       48.79      7.56 o 
  18   4 -10      138.74      122.98     22.72 o 
  19   4 -10      335.64      293.37     16.51 o 
  20   4 -10      181.61      174.38     21.01 o 
  21   4 -10      227.49      229.56     30.33 o 
  22   4 -10      318.30      293.23     19.51 o 
  23   4 -10      204.99      197.28     27.58 o 
  24   4 -10      567.40      552.88     26.69 o 
  25   4 -10       36.21       23.76      8.21 o 
  26   4 -10      223.30      177.13     38.81 o 
   0   5 -10      476.09      518.97     57.55 o 
   1   5 -10     1688.78     1664.83     27.87 o 
   2   5 -10      672.02      679.60     27.49 o 
   3   5 -10     2698.34     2582.38     45.62 o 
   4   5 -10     1967.84     1929.65     23.11 o 
   5   5 -10     5356.53     5241.22     75.34 o 
   6   5 -10     1778.86     1835.32     31.79 o 
   7   5 -10     2127.55     2050.46     46.11 o 
   8   5 -10      190.79      222.26     11.95 o 
   9   5 -10       63.95       57.36      8.96 o 
  10   5 -10       75.19       60.53     10.70 o 
  11   5 -10      148.11      135.87     17.72 o 
  12   5 -10      635.17      581.05     25.15 o 
  13   5 -10      212.51      174.61     19.83 o 
  14   5 -10      138.40      133.24     18.79 o 
  15   5 -10      278.07      304.18     38.86 o 
  16   5 -10      245.30      200.58     30.32 o 
  17   5 -10       58.52       63.40     11.18 o 
  18   5 -10       83.76       68.35     16.05 o 
  19   5 -10        2.40       19.50      9.31 o 
  20   5 -10       80.02       80.56     13.44 o 
  21   5 -10       38.96       45.93      9.07 o 
  22   5 -10      120.98      119.25     16.64 o 
  23   5 -10      517.78      522.00     51.66 o 
  24   5 -10       74.89       47.72     16.46 o 
  25   5 -10      506.48      627.29     65.99 o 
   0   6 -10      223.31      194.19     37.12 o 
   1   6 -10      143.45      145.46     23.30 o 
   2   6 -10      230.96      207.91     27.75 o 
   3   6 -10      406.06      423.72     16.19 o 
   4   6 -10      245.60      264.54     17.76 o 
   5   6 -10     3571.30     3436.37     66.65 o 
   6   6 -10     2366.16     2647.43     65.81 o 
   7   6 -10     7628.33     7939.38    131.40 o 
   8   6 -10      294.80      313.32     24.82 o 
   9   6 -10      640.95      596.94     44.12 o 
  10   6 -10      129.95      123.62     20.19 o 
  11   6 -10       84.97       63.93     12.07 o 
  12   6 -10      140.38      154.31     19.87 o 
  13   6 -10      984.90      977.41     35.01 o 
  14   6 -10       47.14       36.96     11.54 o 
  15   6 -10      424.28      432.38     28.06 o 
  16   6 -10        3.30       23.21     10.27 o 
  17   6 -10      116.51       97.30     15.23 o 
  18   6 -10      138.89      114.97     18.40 o 
  19   6 -10        8.85       18.25      6.35 o 
  20   6 -10       31.81       24.79     12.01 o 
  21   6 -10      232.87      235.21     39.38 o 
  22   6 -10      239.37      206.26     45.03 o 
  23   6 -10        6.99       16.95     13.56 o 
   0   7 -10      399.76      397.25     32.22 o 
   1   7 -10      200.61      151.25     24.85 o 
   2   7 -10       42.51       44.27      8.10 o 
   3   7 -10        8.61       23.06      8.38 o 
   4   7 -10       25.69       25.10      9.60 o 
   5   7 -10      790.50      734.02     15.58 o 
   6   7 -10      201.70      258.79     40.48 o 
   7   7 -10     2504.64     2511.40     67.74 o 
   8   7 -10      796.35      858.02     28.93 o 
   9   7 -10     1072.96     1023.84     31.64 o 
  10   7 -10      134.75      109.50     21.21 o 
  11   7 -10      393.98      442.41     22.03 o 
  12   7 -10     1173.13     1101.99     35.23 o 
  13   7 -10      224.69      233.55     26.73 o 
  14   7 -10       39.02       41.42     10.61 o 
  15   7 -10      181.21      157.84     22.94 o 
  16   7 -10      379.80      359.78     53.68 o 
  17   7 -10      107.97       67.69     13.23 o 
  18   7 -10       56.70       69.72     19.79 o 
  19   7 -10       75.69       48.16     13.94 o 
  20   7 -10      731.27      710.72     34.22 o 
  21   7 -10      256.09      245.79     41.39 o 
   0   8 -10      400.74      323.79     25.81 o 
   1   8 -10      935.61      917.85     25.74 o 
   2   8 -10       74.58       49.57     12.62 o 
   3   8 -10      296.71      267.00     21.78 o 
   4   8 -10      109.86       87.29     15.34 o 
   5   8 -10      537.55      467.78     22.75 o 
   6   8 -10      124.08      137.56     19.27 o 
   7   8 -10     1190.54     1092.15     27.00 o 
   8   8 -10      124.73      117.22     26.77 o 
   9   8 -10      135.03       76.50     13.49 o 
  10   8 -10      666.63      646.55     31.16 o 
  11   8 -10      280.96      257.19     37.15 o 
  12   8 -10       32.38       37.87      8.82 o 
  13   8 -10      397.34      426.08     25.47 o 
  14   8 -10      455.51      510.69     21.65 o 
  15   8 -10      455.81      394.69     66.20 o 
  16   8 -10      574.19      664.99     41.24 o 
  17   8 -10      398.52      333.04     49.74 o 
  18   8 -10      138.07      134.00     23.47 o 
   0   9 -10      370.77      412.75     50.16 o 
   1   9 -10      158.47      184.10     36.28 o 
   2   9 -10      100.65       63.55     15.33 o 
   3   9 -10       15.88       25.10     10.51 o 
   4   9 -10       19.06       20.29      7.93 o 
   5   9 -10      294.05      256.47     53.18 o 
   6   9 -10       70.80       53.46     18.57 o 
   7   9 -10      294.37      292.29     24.87 o 
   8   9 -10      273.34      258.87     28.79 o 
   9   9 -10      180.73      135.91     23.72 o 
  10   9 -10      708.87      762.26     58.16 o 
  11   9 -10        4.15      -12.70     12.70 o 
  12   9 -10      192.92      172.20     25.73 o 
  13   9 -10       98.06       85.63     17.84 o 
  14   9 -10      362.21      353.78     53.53 o 
  15   9 -10      831.14      934.77     41.92 o 
   0  10 -10       54.23       59.33     33.53 o 
   1  10 -10       45.03       54.02     16.25 o 
   2  10 -10      339.29      371.59     51.00 o 
   3  10 -10      115.95       93.85     20.94 o 
   4  10 -10       84.31       93.57     14.35 o 
   5  10 -10      203.19      219.64     46.88 o 
   6  10 -10      576.85      606.79     30.43 o 
   7  10 -10       39.19       27.08     12.96 o 
   8  10 -10        6.57       26.05     10.22 o 
   9  10 -10      246.01      250.12     32.94 o 
   2   0  -9     1161.77     1060.79     32.13 o 
   4   0  -9     5934.57     6249.48    252.48 o 
   6   0  -9     2078.28     2181.28     48.01 o 
   8   0  -9      574.91      471.42     13.64 o 
  10   0  -9      752.02      837.43     24.36 o 
  12   0  -9      692.15      668.58     19.24 o 
  14   0  -9     1114.46     1100.63     24.48 o 
  16   0  -9     1264.03     1162.55     31.23 o 
  18   0  -9      315.71      297.71     33.59 o 
  20   0  -9     1011.54     1023.66     30.20 o 
  22   0  -9       85.60       84.84     12.15 o 
  24   0  -9     1707.05     1666.66     58.71 o 
  26   0  -9      682.72      576.88     68.83 o 
  28   0  -9      710.15      786.81     29.66 o 
   1   1  -9     1550.66     1647.15     45.57 o 
   2   1  -9     6111.40     7039.62     84.91 o 
   3   1  -9     5019.49     5394.42     64.21 o 
   4   1  -9    16145.96    18128.17    379.36 o 
   5   1  -9       48.69       53.81      6.79 o 
   6   1  -9      423.44      431.44     10.03 o 
   7   1  -9      657.90      759.86     17.62 o 
   8   1  -9     2060.37     2296.59     35.29 o 
   9   1  -9      160.26      179.04      9.06 o 
  10   1  -9     1648.99     1822.05     27.47 o 
  11   1  -9      695.92      647.76     17.17 o 
  12   1  -9        9.24       14.02      3.69 o 
  13   1  -9      641.87      655.36     14.69 o 
  14   1  -9        5.50        1.87      3.71 o 
  15   1  -9       15.24       18.51      4.93 o 
  16   1  -9     2420.57     2392.25     31.87 o 
  17   1  -9     1593.80     1662.48     42.46 o 
  18   1  -9     1617.08     1602.78     30.20 o 
  19   1  -9      545.50      558.85     13.59 o 
  20   1  -9     7235.78     7935.98    135.86 o 
  21   1  -9      280.50      248.51     19.60 o 
  22   1  -9     4209.02     4448.60     45.18 o 
  23   1  -9       76.75       48.92      6.89 o 
  24   1  -9       71.93       80.42      8.00 o 
  25   1  -9       58.48       58.52      8.85 o 
  26   1  -9      346.84      372.37     17.96 o 
  27   1  -9      443.31      406.45     44.90 o 
  28   1  -9      200.71      155.15     26.63 o 
  29   1  -9      729.12      725.48     36.78 o 
   1   2  -9     1292.88     1317.10     29.78 o 
   2   2  -9      619.83      496.16     11.65 o 
   3   2  -9     1785.72     1815.92     32.56 o 
   4   2  -9     1922.16     2191.19     36.42 o 
   5   2  -9     1374.86     1341.51     24.41 o 
   6   2  -9     1964.80     1801.62     27.89 o 
   7   2  -9      627.69      588.07     15.34 o 
   8   2  -9      518.75      497.75     18.84 o 
   9   2  -9       65.86       49.78      7.05 o 
  10   2  -9        3.75       10.38      3.99 o 
  11   2  -9      637.24      661.48     12.94 o 
  12   2  -9       76.61       61.69      6.77 o 
  13   2  -9      320.78      349.31      8.52 o 
  14   2  -9     1545.84     1546.20     26.25 o 
  15   2  -9      779.70      754.09     13.70 o 
  16   2  -9     6344.95     6509.08     77.43 o 
  17   2  -9     4092.84     4185.61     53.00 o 
  18   2  -9     2612.19     2649.80     41.88 o 
  19   2  -9     1554.00     1653.17     30.99 o 
  20   2  -9      595.81      594.20     21.63 o 
  21   2  -9     1197.60     1123.47     27.46 o 
  22   2  -9      638.71      636.37     14.53 o 
  23   2  -9      140.65      115.86     14.54 o 
  24   2  -9      544.20      537.56     15.02 o 
  25   2  -9       79.80       91.04     13.52 o 
  26   2  -9      256.70      214.21     20.28 o 
  27   2  -9      196.64      179.03     23.08 o 
  28   2  -9      322.06      298.90     38.37 o 
  29   2  -9      381.86      382.44     40.02 o 
   1   3  -9       58.32       58.98      8.53 o 
   2   3  -9      407.10      405.22     12.87 o 
   3   3  -9     1545.03     1513.77     26.71 o 
   4   3  -9     1329.68     1479.09     27.60 o 
   5   3  -9      183.54      208.49      7.96 o 
   6   3  -9      486.05      558.89     14.08 o 
   7   3  -9      325.92      342.59      6.76 o 
   8   3  -9       25.66       23.94      4.20 o 
   9   3  -9       36.90       26.51      5.89 o 
  10   3  -9      100.63      102.26      6.68 o 
  11   3  -9     2151.24     2005.06     29.91 o 
  12   3  -9      875.51      877.63     22.82 o 
  13   3  -9       87.72       81.90     10.13 o 
  14   3  -9       63.37       53.61      7.20 o 
  15   3  -9      347.84      319.07     10.71 o 
  16   3  -9      938.41      947.66     23.31 o 
  17   3  -9     1140.80     1091.79     27.78 o 
  18   3  -9     1155.05     1118.42     25.91 o 
  19   3  -9      235.72      271.80     26.97 o 
  20   3  -9       38.39       30.67      6.70 o 
  21   3  -9       56.44       66.15      9.89 o 
  22   3  -9       53.07       46.40      9.57 o 
  23   3  -9      453.07      434.87     15.17 o 
  24   3  -9       78.39       61.10     10.29 o 
  25   3  -9      719.48      654.29     30.52 o 
  26   3  -9      410.81      379.88     36.37 o 
  27   3  -9      277.19      297.44     20.82 o 
  28   3  -9      334.25      275.06     57.64 o 
   1   4  -9     2290.52     2265.14     36.80 o 
   2   4  -9      932.51      949.16     23.35 o 
   3   4  -9      653.22      702.08     20.19 o 
   4   4  -9     2027.09     2171.08     23.05 o 
   5   4  -9     2577.60     2689.26     43.31 o 
   6   4  -9      491.77      527.09     11.25 o 
   7   4  -9     1659.58     1808.36     34.39 o 
   8   4  -9      466.30      500.04     15.55 o 
   9   4  -9      892.00      902.43     22.99 o 
  10   4  -9     1328.31     1374.83     34.83 o 
  11   4  -9      229.80      224.63      6.46 o 
  12   4  -9      849.19      840.92     25.40 o 
  13   4  -9     2808.12     2726.90     37.53 o 
  14   4  -9     1559.96     1549.48     33.60 o 
  15   4  -9      444.94      415.93     25.74 o 
  16   4  -9     1129.53     1113.99     33.65 o 
  17   4  -9     1623.83     1658.65     39.92 o 
  18   4  -9      894.75      879.22     27.11 o 
  19   4  -9       22.04       27.53      8.20 o 
  20   4  -9      293.16      271.76     36.07 o 
  21   4  -9     1036.30     1072.18     24.23 o 
  22   4  -9      194.10      190.41     27.24 o 
  23   4  -9      348.13      365.30     34.07 o 
  24   4  -9       78.64       65.36     10.78 o 
  25   4  -9       85.07       72.38     15.79 o 
  26   4  -9       81.59       69.90     14.66 o 
  27   4  -9      233.63      211.19     39.03 o 
   1   5  -9      142.70      135.72     18.18 o 
   2   5  -9       11.56       24.49      8.54 o 
   3   5  -9      638.19      588.77     19.60 o 
   4   5  -9      189.78      179.98     10.38 o 
   5   5  -9      593.67      612.44     19.75 o 
   6   5  -9      459.03      452.69     13.65 o 
   7   5  -9      357.66      346.31     17.84 o 
   8   5  -9      621.07      659.42     19.28 o 
   9   5  -9     1574.99     1596.22     32.58 o 
  10   5  -9      158.27      176.29     14.74 o 
  11   5  -9      570.44      594.65     26.52 o 
  12   5  -9      423.95      406.56     20.33 o 
  13   5  -9     1095.88     1087.46     32.37 o 
  14   5  -9      577.17      595.13     37.21 o 
  15   5  -9       71.91       79.69     10.87 o 
  16   5  -9      226.87      242.42     14.73 o 
  17   5  -9       68.30       50.68     10.68 o 
  18   5  -9       85.45       77.35     20.69 o 
  19   5  -9      983.83      997.73     26.40 o 
  20   5  -9      504.63      503.45     18.72 o 
  21   5  -9      277.12      231.01     34.00 o 
  22   5  -9       53.42       42.83     10.76 o 
  23   5  -9      189.49      184.54     23.15 o 
  24   5  -9       94.28       90.32     19.64 o 
  25   5  -9       44.54       73.14     16.62 o 
  26   5  -9       10.93       19.04     13.67 o 
   1   6  -9      684.35      740.47     20.59 o 
   2   6  -9       74.52       74.19     10.10 o 
   3   6  -9      570.09      594.85     20.79 o 
   4   6  -9      224.13      223.48     21.73 o 
   5   6  -9      457.14      439.45     23.55 o 
   6   6  -9     1232.07     1217.01     31.22 o 
   7   6  -9     3785.60     3860.63     77.16 o 
   8   6  -9      211.09      273.05     22.59 o 
   9   6  -9      987.34     1137.50     62.77 o 
  10   6  -9     1238.01     1245.47     29.98 o 
  11   6  -9      836.23      783.39     24.73 o 
  12   6  -9      160.44      167.07     23.84 o 
  13   6  -9      249.70      179.31     23.45 o 
  14   6  -9      869.64      707.25     24.74 o 
  15   6  -9      201.82      190.23     35.30 o 
  16   6  -9       59.90       53.78     15.24 o 
  17   6  -9      112.67      125.26     17.58 o 
  18   6  -9      516.06      550.20     24.28 o 
  19   6  -9      101.10      103.16     14.99 o 
  20   6  -9        3.40       10.39     18.53 o 
  21   6  -9      512.51      575.70     32.75 o 
  22   6  -9       23.69        1.69     14.37 o 
  23   6  -9        5.32        4.36     12.40 o 
  24   6  -9      348.12      278.80     54.89 o 
   1   7  -9      185.85      216.56     33.11 o 
   2   7  -9       80.27       89.89     12.05 o 
   3   7  -9      331.84      353.59     20.84 o 
   4   7  -9      307.77      315.27     15.69 o 
   5   7  -9      564.58      522.38     20.66 o 
   6   7  -9      116.99      136.31     13.93 o 
   7   7  -9      113.43      104.64     19.31 o 
   8   7  -9      512.22      482.14     27.51 o 
   9   7  -9       65.71       47.95      9.16 o 
  10   7  -9       73.98       54.40     15.04 o 
  11   7  -9      191.15      184.40     28.79 o 
  12   7  -9      787.17      774.28     28.22 o 
  13   7  -9      770.73      814.32     37.64 o 
  14   7  -9       58.13       53.43     13.27 o 
  15   7  -9      197.32      190.93     27.20 o 
  16   7  -9       20.88       12.43      7.89 o 
  17   7  -9      834.72      761.39     37.84 o 
  18   7  -9      319.65      342.71     52.82 o 
  19   7  -9      559.33      615.09     84.01 o 
  20   7  -9       81.29      101.25     26.99 o 
  21   7  -9       19.35       11.42     15.07 o 
  22   7  -9        5.48       36.91     17.33 o 
   1   8  -9      272.62      285.04     28.25 o 
   2   8  -9      361.21      347.28     22.08 o 
   3   8  -9       70.96       79.46     11.93 o 
   4   8  -9       16.22       13.70      6.33 o 
   5   8  -9      624.80      614.37     16.34 o 
   6   8  -9     1051.72      978.98     30.73 o 
   7   8  -9       72.38       66.79     14.28 o 
   8   8  -9      401.40      395.88     22.79 o 
   9   8  -9      138.14      140.41     18.65 o 
  10   8  -9       24.13       34.04     10.46 o 
  11   8  -9      113.62      116.59     16.51 o 
  12   8  -9       76.57       67.05     10.93 o 
  13   8  -9        5.00        4.05      8.94 o 
  14   8  -9      191.60      178.53     27.27 o 
  15   8  -9       92.28       92.13     22.07 o 
  16   8  -9      109.18       90.25     34.18 o 
  17   8  -9      838.41      885.38     52.59 o 
  18   8  -9      822.43      821.23     67.38 o 
  19   8  -9      583.71      604.10     32.95 o 
  20   8  -9      383.79      476.68     41.24 o 
   1   9  -9      385.23      430.16     18.66 o 
   2   9  -9       89.49      110.53     25.12 o 
   3   9  -9       16.17       14.24      8.64 o 
   4   9  -9      941.86     1034.17     71.21 o 
   5   9  -9       73.83       72.63     11.98 o 
   6   9  -9      191.30      191.17     32.32 o 
   7   9  -9       11.37       16.86      7.94 o 
   8   9  -9      177.75      140.90     19.71 o 
   9   9  -9      176.16      157.89     26.88 o 
  10   9  -9      124.62      112.81     19.09 o 
  11   9  -9        7.96       18.46      8.07 o 
  12   9  -9      699.00      761.37     31.69 o 
  13   9  -9       67.04       24.58     13.29 o 
  14   9  -9      135.57      148.93     27.63 o 
  15   9  -9      315.04      269.10     52.81 o 
  16   9  -9      384.83      374.37     55.98 o 
   1  10  -9        7.98        6.10     13.23 o 
   2  10  -9      136.29      110.65     16.47 o 
   3  10  -9      304.51      328.05     36.63 o 
   4  10  -9       26.31       13.31      8.14 o 
   5  10  -9      253.73      216.50     32.96 o 
   6  10  -9      346.05      376.93     43.37 o 
   7  10  -9        2.95       16.56      9.91 o 
   8  10  -9      162.52      118.62     21.75 o 
   9  10  -9       63.73       63.13     16.28 o 
  10  10  -9       49.40       74.46     17.76 o 
  11  10  -9       12.54       12.72     11.31 o 
   0   0  -8      232.88      124.18     41.57 o 
   2   0  -8     4992.87     5528.52    277.05 o 
   4   0  -8     2652.20     3087.05     65.53 o 
   6   0  -8     1157.36     1196.29     27.77 o 
   8   0  -8     4302.82     3847.03     55.58 o 
  10   0  -8      515.89      460.55     14.36 o 
  12   0  -8      498.86      453.67     16.54 o 
  14   0  -8      633.08      652.42     15.62 o 
  16   0  -8      242.19      277.72     15.80 o 
  18   0  -8      515.66      471.60     15.77 o 
  20   0  -8     2417.99     2567.26     77.16 o 
  22   0  -8     3113.90     3225.75     84.10 o 
  24   0  -8      279.81      302.57     44.34 o 
  26   0  -8      579.92      600.44     30.26 o 
  28   0  -8       58.34       30.19     14.81 o 
  30   0  -8      894.21      953.71     43.22 o 
   0   1  -8      622.58      743.28     23.26 o 
   1   1  -8      832.85      879.54     31.56 o 
   2   1  -8      784.90     1229.80     25.13 o 
   3   1  -8     2931.76     3161.77     51.97 o 
   4   1  -8     7520.48     7627.79     56.72 o 
   5   1  -8      382.42      460.89     10.67 o 
   6   1  -8     6077.92     6143.30     57.49 o 
   7   1  -8     1147.38     1302.23     23.27 o 
   8   1  -8      590.47      451.47     10.38 o 
   9   1  -8      589.71      533.91     10.63 o 
  10   1  -8      451.82      318.68     13.23 o 
  11   1  -8       89.73      105.30     11.40 o 
  12   1  -8     1067.37      996.68     20.22 o 
  13   1  -8     1159.23     1299.97     20.91 o 
  14   1  -8      153.63      132.80     12.54 o 
  15   1  -8      767.80      791.79     19.64 o 
  16   1  -8     1183.13     1158.77     28.33 o 
  17   1  -8      513.77      499.95      9.11 o 
  18   1  -8     1054.11     1083.59     18.26 o 
  19   1  -8     2270.41     2318.36     39.02 o 
  20   1  -8     3630.23     3572.40     53.68 o 
  21   1  -8     2710.94     2585.88     44.92 o 
  22   1  -8      617.76      590.15     21.76 o 
  23   1  -8      524.89      515.13     17.22 o 
  24   1  -8     3841.44     3971.82     34.53 o 
  25   1  -8      392.88      352.01     19.47 o 
  26   1  -8       35.32       22.62     10.45 o 
  27   1  -8      290.73      232.20     33.29 o 
  28   1  -8     1046.06     1003.42     27.17 o 
  29   1  -8       32.95       23.35      7.21 o 
  30   1  -8      311.24      277.90     43.95 o 
   0   2  -8     9356.89     8703.60    166.10 o 
   1   2  -8     3334.19     3364.14     80.16 o 
   2   2  -8       34.70       64.03      8.11 o 
   3   2  -8     4144.05     4381.74     71.21 o 
   4   2  -8      344.16      378.07     11.06 o 
   5   2  -8      311.19      351.66      9.41 o 
   6   2  -8       18.19       19.53      3.90 o 
   7   2  -8     3308.68     3311.55     35.09 o 
   8   2  -8     4454.76     4792.81     48.70 o 
   9   2  -8       91.38       76.94      6.68 o 
  10   2  -8      105.05      174.63      6.45 o 
  11   2  -8      193.36      256.43      8.89 o 
  12   2  -8      748.04      666.71     13.05 o 
  13   2  -8      984.48      988.94     19.38 o 
  14   2  -8      119.75      111.65      7.30 o 
  15   2  -8     1671.70     1619.83     33.71 o 
  16   2  -8      206.04      236.22     14.93 o 
  17   2  -8      416.74      443.03     11.51 o 
  18   2  -8     1186.22     1136.74     28.28 o 
  19   2  -8     1805.85     1754.54     37.09 o 
  20   2  -8       18.01       10.43      6.40 o 
  21   2  -8      776.96      760.23     23.96 o 
  22   2  -8      322.32      337.24     38.33 o 
  23   2  -8     1612.21     1621.05     41.56 o 
  24   2  -8      479.50      485.30     21.38 o 
  25   2  -8      627.53      613.18     22.07 o 
  26   2  -8      704.99      634.02     22.10 o 
  27   2  -8     1493.83     1500.71     35.22 o 
  28   2  -8      169.60      130.70     21.60 o 
  29   2  -8      122.68       83.16     16.33 o 
   0   3  -8      518.39      506.16     17.44 o 
   1   3  -8      196.91      147.08     16.38 o 
   2   3  -8     1197.55     1125.27     24.05 o 
   3   3  -8      632.53      576.02     13.76 o 
   4   3  -8      520.43      590.81     13.15 o 
   5   3  -8       45.44      110.29     10.08 o 
   6   3  -8      235.93      325.16     14.46 o 
   7   3  -8      381.02      346.71      7.17 o 
   8   3  -8      189.17      190.75      7.18 o 
   9   3  -8     1399.97     1448.68     22.31 o 
  10   3  -8      614.49      580.96     12.69 o 
  11   3  -8     1030.67      985.14     19.18 o 
  12   3  -8      841.40      851.17     18.67 o 
  13   3  -8      841.17      830.73     21.44 o 
  14   3  -8      539.16      506.24     20.67 o 
  15   3  -8     1471.44     1387.17     30.12 o 
  16   3  -8      170.58      168.48     14.47 o 
  17   3  -8      633.34      685.47     20.77 o 
  18   3  -8      184.58      185.97     14.77 o 
  19   3  -8      210.93      258.93     17.46 o 
  20   3  -8      629.66      596.55     15.46 o 
  21   3  -8      475.74      440.68     13.35 o 
  22   3  -8      261.95      254.78     14.70 o 
  23   3  -8       29.77       27.68      5.93 o 
  24   3  -8      276.01      289.48     19.98 o 
  25   3  -8     1165.37     1246.47     32.55 o 
  26   3  -8      200.07      164.90     22.33 o 
  27   3  -8      473.26      532.88     61.82 o 
  28   3  -8      103.22       68.07     19.54 o 
  29   3  -8      483.76      535.16     38.58 o 
   0   4  -8      326.28      237.17     56.38 o 
   1   4  -8      447.69      428.88     17.25 o 
   2   4  -8     2166.26     2288.51     38.78 o 
   3   4  -8      700.24      614.83     15.55 o 
   4   4  -8      119.80      139.06      9.38 o 
   5   4  -8     3465.02     3330.67     46.18 o 
   6   4  -8     2065.37     2189.55     40.15 o 
   7   4  -8       36.65       20.78      3.90 o 
   8   4  -8      234.67      264.62     14.05 o 
   9   4  -8      271.57      248.25      7.73 o 
  10   4  -8      813.34      823.70     17.18 o 
  11   4  -8      746.62      727.94     21.31 o 
  12   4  -8      130.46      119.76      7.03 o 
  13   4  -8     1136.08     1110.00     16.55 o 
  14   4  -8      640.29      644.89     17.67 o 
  15   4  -8     2122.90     2193.34     46.91 o 
  16   4  -8      465.89      436.87     11.47 o 
  17   4  -8      244.09      213.60     18.22 o 
  18   4  -8      531.70      525.98     19.84 o 
  19   4  -8      691.92      669.46     18.57 o 
  20   4  -8      175.50      173.03     13.67 o 
  21   4  -8        1.50        8.81      5.17 o 
  22   4  -8        3.13        6.58      6.42 o 
  23   4  -8      628.99      656.70     18.13 o 
  24   4  -8        6.97        8.78      5.64 o 
  25   4  -8      354.49      333.60     37.53 o 
  26   4  -8       36.29       31.99     13.73 o 
  27   4  -8       73.01       66.08     19.27 o 
  28   4  -8       72.67       52.67     19.91 o 
   0   5  -8       40.03       38.30     11.59 o 
   1   5  -8      313.66      305.21      9.32 o 
   2   5  -8      326.91      358.22     13.90 o 
   3   5  -8      730.29      660.84     28.29 o 
   4   5  -8      481.08      460.62     11.11 o 
   5   5  -8     2596.57     2451.73     39.42 o 
   6   5  -8      432.48      383.07     11.79 o 
   7   5  -8       88.88       83.56     13.06 o 
   8   5  -8      293.70      296.66     14.57 o 
   9   5  -8     1245.31     1266.57     30.61 o 
  10   5  -8     1498.85     1443.41     29.09 o 
  11   5  -8     2300.87     2202.86     40.74 o 
  12   5  -8     3645.28     3589.02     52.58 o 
  13   5  -8     7916.34     7951.82    112.69 o 
  14   5  -8      458.34      410.35     21.68 o 
  15   5  -8      109.50       95.66     15.05 o 
  16   5  -8      382.56      375.15     22.81 o 
  17   5  -8      434.08      441.38     17.36 o 
  18   5  -8      187.52      171.01     21.53 o 
  19   5  -8      468.21      482.95     38.64 o 
  20   5  -8     2033.62     2079.53     44.09 o 
  21   5  -8      502.66      445.60     26.64 o 
  22   5  -8      104.22       79.62     24.52 o 
  23   5  -8      361.77      363.62     53.67 o 
  24   5  -8       80.44       63.60     16.18 o 
  25   5  -8       54.24       60.92     15.20 o 
  26   5  -8      170.65      174.45     29.39 o 
  27   5  -8      280.12      265.62     73.52 o 
   0   6  -8     1554.49     1660.90    100.48 o 
   1   6  -8      312.40      326.92     20.55 o 
   2   6  -8      530.44      506.04     27.11 o 
   3   6  -8     1311.87     1412.04     32.35 o 
   4   6  -8       19.98       13.91      5.07 o 
   5   6  -8      950.34      944.10     21.89 o 
   6   6  -8      142.48      114.04     13.14 o 
   7   6  -8      385.59      374.75     16.80 o 
   8   6  -8     1184.52     1242.58     26.65 o 
   9   6  -8     1905.15     1950.27     47.77 o 
  10   6  -8      977.57      968.87     30.04 o 
  11   6  -8     2691.65     2694.66     54.43 o 
  12   6  -8     3104.94     3321.30     58.89 o 
  13   6  -8     3161.28     3053.25     76.02 o 
  14   6  -8      561.37      423.50     25.30 o 
  15   6  -8     1470.53     1492.67     40.98 o 
  16   6  -8     1123.84     1164.34     38.01 o 
  17   6  -8      306.06      314.12     18.51 o 
  18   6  -8       87.37       65.37     17.43 o 
  19   6  -8      591.78      584.60     46.47 o 
  20   6  -8       92.15       73.00     20.75 o 
  21   6  -8      148.49      126.06     24.96 o 
  22   6  -8       41.92       70.94     14.64 o 
  23   6  -8      342.72      282.33     38.16 o 
  24   6  -8      167.34      135.42     34.06 o 
  25   6  -8      261.91      254.50     45.69 o 
   0   7  -8      232.04      263.03     18.69 o 
   1   7  -8        6.40        9.94      5.34 o 
   2   7  -8      116.17      107.28     12.64 o 
   3   7  -8       20.23       32.10     10.04 o 
   4   7  -8       33.24       27.93      7.01 o 
   5   7  -8      231.72      193.09     20.57 o 
   6   7  -8      282.58      255.59     13.41 o 
   7   7  -8     1080.96     1190.36     28.80 o 
   8   7  -8      516.47      506.79     16.90 o 
   9   7  -8       97.36      129.33     21.02 o 
  10   7  -8      259.81      236.47     31.78 o 
  11   7  -8      411.68      368.34     22.17 o 
  12   7  -8       14.23       19.54      9.17 o 
  13   7  -8      567.43      535.08     19.10 o 
  14   7  -8     1693.09     1700.80     45.48 o 
  15   7  -8      525.54      548.12     35.53 o 
  16   7  -8       65.75       61.29     15.02 o 
  17   7  -8      931.32      925.22     43.09 o 
  18   7  -8      455.97      447.47     45.00 o 
  19   7  -8      579.72      584.83     34.74 o 
  20   7  -8        1.93       13.59     11.37 o 
  21   7  -8       24.03       18.32     10.31 o 
  22   7  -8       16.09       29.55     11.72 o 
  23   7  -8       53.15       45.27     12.89 o 
   0   8  -8      734.81      668.38     22.66 o 
   1   8  -8       60.09       38.63      9.68 o 
   2   8  -8      248.58      257.70     23.21 o 
   3   8  -8      129.81      106.38     16.94 o 
   4   8  -8      300.01      284.66     17.55 o 
   5   8  -8      158.61      147.31     23.74 o 
   6   8  -8     1224.23     1281.90     38.40 o 
   7   8  -8     1912.40     1919.91     56.14 o 
   8   8  -8      714.20      836.79     41.07 o 
   9   8  -8     2981.91     2875.72     84.97 o 
  10   8  -8     1451.29     1534.25     30.79 o 
  11   8  -8     1362.22     1316.29     37.80 o 
  12   8  -8      430.65      434.84     17.86 o 
  13   8  -8      255.52      274.56     36.90 o 
  14   8  -8      522.45      673.04     54.87 o 
  15   8  -8      190.55      183.42     55.73 o 
  16   8  -8      697.00      687.75     35.84 o 
  17   8  -8      107.02      113.49     17.12 o 
  18   8  -8       47.64       46.29     16.01 o 
  19   8  -8       33.22       21.79      9.25 o 
  20   8  -8       44.29       58.15     12.71 o 
  21   8  -8       96.74       81.54     23.99 o 
   0   9  -8       95.53       60.03     13.42 o 
   1   9  -8      177.49      162.51     24.09 o 
   2   9  -8      223.18      261.81     36.24 o 
   3   9  -8       53.76       49.87     11.92 o 
   4   9  -8      102.75       72.76     10.80 o 
   5   9  -8       57.57       53.49     13.60 o 
   6   9  -8      266.56      247.01     35.71 o 
   7   9  -8      680.93      711.69     27.34 o 
   8   9  -8      720.66      769.47     34.86 o 
   9   9  -8      386.53      426.81     24.47 o 
  10   9  -8     1469.94     1425.80     57.40 o 
  11   9  -8      277.96      224.60     31.11 o 
  12   9  -8       48.47       47.32     22.09 o 
  13   9  -8      115.21      141.78     19.12 o 
  14   9  -8       94.91       88.92     23.46 o 
  15   9  -8      751.94      799.18     32.29 o 
  16   9  -8      158.30      127.29     20.83 o 
  17   9  -8      307.43      287.74     59.18 o 
   0  10  -8      294.42      273.26     89.81 o 
   1  10  -8      160.48      133.26     23.67 o 
   2  10  -8       34.27       34.80      7.37 o 
   3  10  -8      140.55      149.50     30.05 o 
   4  10  -8       82.52       37.26     15.08 o 
   5  10  -8      529.49      533.22     31.68 o 
   6  10  -8       62.09       70.75     13.75 o 
   7  10  -8      108.17      103.31     17.58 o 
   8  10  -8        9.63       25.73      9.47 o 
   9  10  -8       44.34       42.66     17.80 o 
  10  10  -8      428.37      461.68     32.49 o 
  11  10  -8       29.66       35.12     14.52 o 
  12  10  -8      200.35      236.50     46.48 o 
  13  10  -8       76.09       50.88     16.24 o 
   0  11  -8       75.03       80.67     46.36 o 
   1  11  -8       79.31       56.37     14.56 o 
   2  11  -8      109.36       96.97     22.28 o 
   3  11  -8      124.72      119.90     33.73 o 
   4  11  -8       85.71       66.92     33.07 o 
   2   0  -7     3145.61     2862.47     66.49 o 
   4   0  -7     9539.47     8831.91     70.52 o 
   6   0  -7     7360.51     7587.90    197.64 o 
   8   0  -7     5074.62     5841.60     64.73 o 
  10   0  -7      476.15      444.62     25.72 o 
  12   0  -7     2966.12     2789.08     70.55 o 
  14   0  -7     1023.14     1079.98     23.85 o 
  16   0  -7      186.43      161.89     24.11 o 
  18   0  -7     1396.20     1362.90     41.28 o 
  20   0  -7     8495.53     8857.40    135.22 o 
  22   0  -7     2849.76     2864.99     70.37 o 
  24   0  -7     1233.65     1236.09     51.04 o 
  26   0  -7      434.02      445.20     19.06 o 
  28   0  -7      394.95      266.41     63.19 o 
  30   0  -7     1263.70     1280.98     65.27 o 
   1   1  -7      998.64      922.08     27.53 o 
   2   1  -7     4816.31     4462.65     86.46 o 
   3   1  -7      271.41      256.78      9.24 o 
   4   1  -7      462.24      568.53     13.68 o 
   5   1  -7     1807.99     2043.08     29.43 o 
   6   1  -7     2940.38     2982.78     44.64 o 
   7   1  -7     5401.74     5885.15     45.84 o 
   8   1  -7      513.35      517.50     16.56 o 
   9   1  -7     1889.59     1944.83     28.69 o 
  10   1  -7       58.63       48.67      7.23 o 
  11   1  -7     1067.90     1155.26     20.02 o 
  12   1  -7     1934.27     2062.23     33.68 o 
  13   1  -7     1046.26     1061.68     19.43 o 
  14   1  -7     5348.32     5448.49     91.14 o 
  15   1  -7      589.12      626.12     13.07 o 
  16   1  -7     1466.38     1402.25     23.38 o 
  17   1  -7       55.49       61.56      7.72 o 
  18   1  -7      520.01      494.34     10.47 o 
  19   1  -7      428.01      400.81     17.04 o 
  20   1  -7     1742.63     1752.10     32.36 o 
  21   1  -7     1241.80     1197.06     35.94 o 
  22   1  -7     1974.01     1927.33     39.16 o 
  23   1  -7     1453.60     1457.38     35.00 o 
  24   1  -7      543.39      575.72     13.00 o 
  25   1  -7      342.69      345.33     42.69 o 
  26   1  -7       27.88       32.18     10.01 o 
  27   1  -7       58.95       40.37      7.42 o 
  28   1  -7      246.21      203.46     26.62 o 
  29   1  -7      423.14      408.51     30.82 o 
  30   1  -7      575.05      592.69     35.20 o 
   1   2  -7     1964.94     2008.72     32.05 o 
   2   2  -7      195.08      228.23      9.45 o 
   3   2  -7     4476.63     4523.64     60.99 o 
   4   2  -7     7775.04     8300.13    204.50 o 
   5   2  -7      708.83      697.12     15.53 o 
   6   2  -7      909.57      808.48     24.10 o 
   7   2  -7       21.16       31.49      4.12 o 
   8   2  -7      251.90      204.98      6.25 o 
   9   2  -7      442.12      398.72      8.83 o 
  10   2  -7      766.68      884.02     19.62 o 
  11   2  -7     5754.38     5847.37     71.90 o 
  12   2  -7      413.49      381.26      9.79 o 
  13   2  -7      379.31      391.21     15.44 o 
  14   2  -7      345.58      346.44     11.48 o 
  15   2  -7      426.01      462.38     11.35 o 
  16   2  -7     1389.35     1459.24     40.91 o 
  17   2  -7     1655.29     1669.75     24.05 o 
  18   2  -7     2191.07     2142.85     35.05 o 
  19   2  -7      151.99      155.47     12.39 o 
  20   2  -7     1100.16     1237.80     35.60 o 
  21   2  -7       14.75       14.84      6.65 o 
  22   2  -7     1532.98     1515.87     35.97 o 
  23   2  -7     1829.72     1919.82     48.65 o 
  24   2  -7      926.03      959.88     43.25 o 
  25   2  -7     1191.37     1143.85     30.36 o 
  26   2  -7      269.58      273.91     35.49 o 
  27   2  -7      481.03      498.82     29.07 o 
  28   2  -7      309.85      255.14     32.73 o 
  29   2  -7      394.56      478.25     35.18 o 
  30   2  -7       26.39       30.86     11.51 o 
   1   3  -7     5425.50     5607.44     51.97 o 
   2   3  -7     2980.65     3270.67     53.84 o 
   3   3  -7      768.10      801.21     16.28 o 
   4   3  -7      999.13     1002.77     18.98 o 
   5   3  -7       91.41       60.93      9.03 o 
   6   3  -7      865.24      813.72     22.19 o 
   7   3  -7     1292.47     1290.05     20.32 o 
   8   3  -7       95.35       61.63      6.29 o 
   9   3  -7     2257.37     2155.85     32.40 o 
  10   3  -7      660.14      608.51     12.83 o 
  11   3  -7     2767.44     2840.20     36.71 o 
  12   3  -7      898.49      939.26     18.96 o 
  13   3  -7     1373.07     1330.06     22.18 o 
  14   3  -7      168.92      166.71     10.24 o 
  15   3  -7       35.83       46.41      7.64 o 
  16   3  -7     2310.02     2399.20     31.15 o 
  17   3  -7     1445.53     1488.03     35.82 o 
  18   3  -7     2201.60     2310.24     46.87 o 
  19   3  -7      605.19      578.77     15.96 o 
  20   3  -7      182.43      175.16     19.71 o 
  21   3  -7      647.05      645.01     23.69 o 
  22   3  -7        9.90       18.19      5.54 o 
  23   3  -7      344.09      365.58     14.55 o 
  24   3  -7      271.50      302.31     17.49 o 
  25   3  -7      101.49       81.46     12.88 o 
  26   3  -7      537.80      572.80     24.62 o 
  27   3  -7      135.63      125.64     25.11 o 
  28   3  -7       17.78       13.54     11.51 o 
  29   3  -7      344.18      362.11     51.92 o 
   1   4  -7     5346.21     5930.88     66.85 o 
   2   4  -7     5128.38     5772.23     97.90 o 
   3   4  -7     3141.88     3281.71     63.44 o 
   4   4  -7     2000.91     2032.01     41.09 o 
   5   4  -7      888.49      897.36     24.46 o 
   6   4  -7      444.15      368.76     12.66 o 
   7   4  -7      358.54      364.04      9.47 o 
   8   4  -7      132.60      131.15      5.21 o 
   9   4  -7      365.82      394.95      9.66 o 
  10   4  -7      145.11      159.40     10.75 o 
  11   4  -7     1408.20     1515.91     25.36 o 
  12   4  -7     2937.26     2985.60     51.71 o 
  13   4  -7      609.02      571.27     16.92 o 
  14   4  -7      227.59      248.72      8.93 o 
  15   4  -7       81.63       81.48     11.35 o 
  16   4  -7     4373.15     4659.31     59.18 o 
  17   4  -7     1062.10     1013.65     28.07 o 
  18   4  -7      169.94      169.00     19.44 o 
  19   4  -7     1424.50     1480.98     32.29 o 
  20   4  -7      731.15      724.19     18.01 o 
  21   4  -7       77.75       55.19      8.45 o 
  22   4  -7       85.89       68.56     13.99 o 
  23   4  -7      398.62      359.02     18.57 o 
  24   4  -7       63.34       63.24     11.32 o 
  25   4  -7      241.94      244.81     38.30 o 
  26   4  -7      237.97      198.55     38.25 o 
  27   4  -7      297.37      313.61     66.34 o 
  28   4  -7      110.28      108.45     25.54 o 
   1   5  -7     1030.78     1072.68     23.19 o 
   2   5  -7      155.09      153.21     11.77 o 
   3   5  -7     1809.46     1797.60     30.60 o 
   4   5  -7     1951.88     1906.82     32.09 o 
   5   5  -7     1769.82     1825.53     37.24 o 
   6   5  -7      120.68      112.08      8.37 o 
   7   5  -7      879.00      905.19     23.30 o 
   8   5  -7      112.00      113.17      7.09 o 
   9   5  -7      670.36      696.21     21.53 o 
  10   5  -7      353.33      330.04     13.56 o 
  11   5  -7       92.93      108.22      6.11 o 
  12   5  -7       97.42       91.75      6.72 o 
  13   5  -7     2303.52     2313.67     41.06 o 
  14   5  -7      497.56      490.87     15.11 o 
  15   5  -7      379.99      374.59     20.06 o 
  16   5  -7      247.00      256.26     19.10 o 
  17   5  -7      691.19      718.73     27.92 o 
  18   5  -7      508.48      536.47     18.91 o 
  19   5  -7      213.91      227.06     24.99 o 
  20   5  -7      218.49      279.28     30.11 o 
  21   5  -7      390.89      296.60     38.63 o 
  22   5  -7      356.65      393.55     34.81 o 
  23   5  -7     1273.66     1211.84     47.02 o 
  24   5  -7      113.65       69.77     20.64 o 
  25   5  -7      124.97      115.21     24.68 o 
  26   5  -7      334.35      264.08     60.52 o 
  27   5  -7      645.33      671.23     59.44 o 
   1   6  -7      280.68      309.78     14.43 o 
   2   6  -7      138.41      168.87     17.60 o 
   3   6  -7      712.46      766.86     23.98 o 
   4   6  -7      724.75      732.62     24.34 o 
   5   6  -7       28.25       23.31      5.35 o 
   6   6  -7      282.62      305.32     11.44 o 
   7   6  -7     1611.81     1630.00     23.48 o 
   8   6  -7      252.78      233.94     12.45 o 
   9   6  -7      527.04      523.61     20.36 o 
  10   6  -7     1050.78     1018.02     28.98 o 
  11   6  -7     1235.78     1174.27     43.04 o 
  12   6  -7     2567.15     2665.46     59.47 o 
  13   6  -7     4841.44     5066.11     93.00 o 
  14   6  -7      395.77      406.79     19.16 o 
  15   6  -7     1411.45     1274.19     35.80 o 
  16   6  -7      280.58      290.25     32.83 o 
  17   6  -7      458.83      444.17     37.52 o 
  18   6  -7      135.20      107.95     24.74 o 
  19   6  -7      144.17      186.06     27.98 o 
  20   6  -7       50.14       47.01     17.43 o 
  21   6  -7      189.88      171.41     28.50 o 
  22   6  -7       62.10       61.60     13.91 o 
  23   6  -7      111.11      125.13     31.77 o 
  24   6  -7       97.56       76.42     24.25 o 
  25   6  -7      530.25      452.73    125.13 o 
  26   6  -7      334.58      383.58     28.27 o 
   1   7  -7      186.97      204.72     24.94 o 
   2   7  -7      174.39      196.44     21.59 o 
   3   7  -7      687.80      679.43     29.10 o 
   4   7  -7      418.03      450.12     14.94 o 
   5   7  -7      711.66      707.37     18.64 o 
   6   7  -7      389.10      426.74     15.75 o 
   7   7  -7      726.42      663.25     24.04 o 
   8   7  -7      432.62      482.09     32.91 o 
   9   7  -7     1693.02     1696.19     47.75 o 
  10   7  -7      738.80      761.99     27.10 o 
  11   7  -7      753.31      765.79     22.18 o 
  12   7  -7        4.21        0.26     12.75 o 
  13   7  -7      770.86      681.42     63.81 o 
  14   7  -7      115.36      129.80     19.62 o 
  15   7  -7      180.34      175.98     25.54 o 
  16   7  -7        9.04        5.92     11.68 o 
  17   7  -7      138.70      154.37     23.51 o 
  18   7  -7      819.12      764.19     34.40 o 
  19   7  -7      230.75      186.40     33.18 o 
  20   7  -7        1.00        3.20     10.73 o 
  21   7  -7      284.46      312.59     52.17 o 
  22   7  -7       90.96       98.89     18.65 o 
  23   7  -7      484.03      463.67     40.17 o 
  24   7  -7      794.44      817.47     48.88 o 
   1   8  -7      378.30      343.96     18.62 o 
   2   8  -7       53.04       59.06     15.29 o 
   3   8  -7      329.23      351.06     21.06 o 
   4   8  -7      537.11      552.50     18.00 o 
   5   8  -7      314.82      287.15     17.45 o 
   6   8  -7      179.65      206.39     25.07 o 
   7   8  -7     1719.61     1695.30     49.04 o 
   8   8  -7      461.39      485.45     22.45 o 
   9   8  -7      882.15      918.36     33.10 o 
  10   8  -7      101.01      116.90     16.96 o 
  11   8  -7      343.63      364.43     18.53 o 
  12   8  -7     1340.48     1366.90     27.49 o 
  13   8  -7     1166.11     1065.97     27.86 o 
  14   8  -7       11.97       22.10      8.27 o 
  15   8  -7      233.80      185.94     29.23 o 
  16   8  -7      112.58      118.17     16.12 o 
  17   8  -7        6.95       18.54     11.83 o 
  18   8  -7      100.37      107.33     17.80 o 
  19   8  -7        2.84       -2.17     12.41 o 
  20   8  -7      245.48      273.18     37.84 o 
  21   8  -7      191.81      207.68     31.98 o 
   1   9  -7       72.99       49.41     12.76 o 
   2   9  -7      383.46      353.43     16.04 o 
   3   9  -7      653.06      628.82     20.00 o 
   4   9  -7      407.17      365.04     25.02 o 
   5   9  -7       90.36       64.63     10.86 o 
   6   9  -7      385.83      378.09     16.61 o 
   7   9  -7      365.24      439.64     37.12 o 
   8   9  -7      597.28      637.47     21.38 o 
   9   9  -7      213.08      206.71     28.09 o 
  10   9  -7      661.06      701.30     18.37 o 
  11   9  -7        6.44       10.04     10.00 o 
  12   9  -7      441.90      383.39     40.53 o 
  13   9  -7      294.13      297.13     39.20 o 
  14   9  -7      588.29      587.42     80.03 o 
  15   9  -7       34.44       40.25     13.55 o 
  16   9  -7      262.91      221.06     42.40 o 
  17   9  -7       61.78       59.85     15.90 o 
  18   9  -7      310.76      309.50     57.42 o 
   1  10  -7      136.17      138.75     25.97 o 
   2  10  -7      113.48       88.71     20.52 o 
   3  10  -7      149.67      126.23     28.77 o 
   4  10  -7      738.53      805.90     31.31 o 
   5  10  -7        3.69       20.66      6.88 o 
   6  10  -7       26.34       21.49      8.16 o 
   7  10  -7       57.30       36.63      9.72 o 
   8  10  -7      192.75      187.59     32.28 o 
   9  10  -7      105.06       82.39     24.16 o 
  10  10  -7       55.78       42.93     13.59 o 
  11  10  -7      510.95      566.70     27.90 o 
  12  10  -7      102.28      122.42     21.51 o 
  13  10  -7       19.00       12.83     17.38 o 
  14  10  -7      501.33      492.49     66.78 o 
   1  11  -7       22.14        7.91     12.93 o 
   2  11  -7       73.55       64.81     26.94 o 
   3  11  -7      125.35      112.63     35.57 o 
   4  11  -7      267.92      272.38     54.22 o 
   5  11  -7      234.10      174.17     32.59 o 
   6  11  -7      435.40      352.42     70.34 o 
   7  11  -7      184.05      192.52     50.51 o 
   0   0  -6     5421.85     4902.91    117.31 o 
   2   0  -6    40829.02    37033.18    407.52 o 
   4   0  -6     2563.01     2926.95     57.09 o 
   6   0  -6    11172.56    10668.25     83.83 o 
   8   0  -6      264.33      219.12     16.38 o 
  10   0  -6      130.59      134.48     11.51 o 
  12   0  -6     4160.83     4272.52     60.67 o 
  14   0  -6     2484.95     2911.50     86.19 o 
  16   0  -6      894.76      903.02     28.03 o 
  18   0  -6     3535.56     3617.04     63.24 o 
  20   0  -6     4384.10     4634.30     95.36 o 
  22   0  -6      940.94      981.81     38.84 o 
  24   0  -6      313.34      293.70     47.75 o 
  26   0  -6      491.46      433.29     18.14 o 
  28   0  -6      172.58      184.83     29.58 o 
  30   0  -6      773.52      790.10     43.03 o 
   0   1  -6     4799.53     3856.62     93.90 o 
   1   1  -6      895.49      813.69     28.47 o 
   2   1  -6      278.65      317.91      6.71 o 
   3   1  -6      281.32      223.91      8.05 o 
   4   1  -6     2782.92     2821.35     39.40 o 
   5   1  -6      744.77      885.30     16.68 o 
   6   1  -6      708.32      632.50     20.41 o 
   7   1  -6      434.99      547.75     13.98 o 
   8   1  -6      434.82      688.70     11.09 o 
   9   1  -6     7558.32     7662.13     67.63 o 
  10   1  -6    17646.74    19057.30    201.07 o 
  11   1  -6       45.26       54.18      8.44 o 
  12   1  -6      436.78      398.59      9.68 o 
  13   1  -6     1185.36     1186.01     18.97 o 
  14   1  -6     5565.69     5862.74    111.41 o 
  15   1  -6       42.71       61.32      6.71 o 
  16   1  -6     1678.12     1818.68     30.01 o 
  17   1  -6       54.59       62.71      7.62 o 
  18   1  -6      219.81      242.16     13.63 o 
  19   1  -6      835.20      767.35     16.77 o 
  20   1  -6      228.00      199.45     23.13 o 
  21   1  -6     1059.89     1109.08     29.27 o 
  22   1  -6      922.24      885.32     23.29 o 
  23   1  -6     1566.06     1582.11     48.41 o 
  24   1  -6     2008.56     1968.31     52.79 o 
  25   1  -6     1121.18     1157.56     25.90 o 
  26   1  -6      519.87      543.54     28.76 o 
  27   1  -6       84.77       64.39     11.26 o 
  28   1  -6      171.39      147.88     18.55 o 
  29   1  -6       50.65       43.54     10.45 o 
  30   1  -6     1210.99     1274.44     30.26 o 
  31   1  -6      101.46      108.72     21.27 o 
   0   2  -6      789.29      779.76     17.41 o 
   1   2  -6      483.85      460.39      7.51 o 
   2   2  -6    11514.16    10933.32    103.22 o 
   3   2  -6      890.82      856.65     13.19 o 
   4   2  -6      172.40      186.65     10.90 o 
   5   2  -6      501.63      436.73      9.62 o 
   6   2  -6     3688.90     3473.39     46.32 o 
   7   2  -6     1674.91     1727.52     37.47 o 
   8   2  -6     1015.38     1067.01     18.42 o 
   9   2  -6      451.51      411.29     10.60 o 
  10   2  -6      297.91      221.96     10.12 o 
  11   2  -6     2933.39     2993.98     45.11 o 
  12   2  -6     1961.01     1857.69     26.52 o 
  13   2  -6     1046.99     1082.64     23.90 o 
  14   2  -6      648.14      647.02     13.14 o 
  15   2  -6     1168.29     1180.90     21.33 o 
  16   2  -6     2333.89     2359.53     35.59 o 
  17   2  -6      204.75      186.65     13.99 o 
  18   2  -6     1707.21     1635.11     32.10 o 
  19   2  -6      615.93      651.22     22.40 o 
  20   2  -6     1056.50      986.33     25.70 o 
  21   2  -6      357.08      342.61     18.63 o 
  22   2  -6       45.39       25.81      6.56 o 
  23   2  -6      125.73      118.64     12.55 o 
  24   2  -6      528.12      541.70     22.72 o 
  25   2  -6      950.07      958.98     23.48 o 
  26   2  -6      332.09      323.02     40.37 o 
  27   2  -6      692.64      653.51     21.79 o 
  28   2  -6      175.82      151.79     22.77 o 
  29   2  -6      323.40      270.43     44.97 o 
  30   2  -6      291.93      297.23     47.31 o 
   0   3  -6     6285.82     7698.64     80.88 o 
   1   3  -6     1795.30     2397.60     41.64 o 
   2   3  -6     1851.97     1882.96     33.94 o 
   3   3  -6     2755.97     2717.20     45.55 o 
   4   3  -6     1560.36     1618.61     28.53 o 
   5   3  -6      319.97      295.13     10.86 o 
   6   3  -6      232.78      274.56     11.72 o 
   7   3  -6     1477.61     1505.95     22.49 o 
   8   3  -6     1035.45      955.82     21.32 o 
   9   3  -6     2120.95     2037.86     30.83 o 
  10   3  -6      924.52      857.76     18.95 o 
  11   3  -6      142.46      147.21      9.39 o 
  12   3  -6      279.18      303.44      9.64 o 
  13   3  -6       45.65       42.82      5.54 o 
  14   3  -6       25.60       24.42      5.62 o 
  15   3  -6     5258.90     5148.81    102.01 o 
  16   3  -6     1621.84     1528.96     45.84 o 
  17   3  -6      483.88      526.67     15.27 o 
  18   3  -6      355.35      308.98     12.06 o 
  19   3  -6      204.21      188.28     19.93 o 
  20   3  -6      392.09      343.19     23.40 o 
  21   3  -6     1320.16     1320.27     29.65 o 
  22   3  -6      149.14      135.45     20.53 o 
  23   3  -6     2293.62     2251.38     56.91 o 
  24   3  -6       68.51       56.73     12.81 o 
  25   3  -6        4.72       11.05      7.92 o 
  26   3  -6        5.36        1.18      7.38 o 
  27   3  -6       18.52       19.92      5.77 o 
  28   3  -6      695.89      669.36     33.25 o 
  29   3  -6       49.88        7.70      9.41 o 
  30   3  -6      478.26      515.83     28.52 o 
   0   4  -6    10173.42    11145.07    200.11 o 
   1   4  -6     3647.07     4198.51     57.53 o 
   2   4  -6      634.00      717.55     21.03 o 
   3   4  -6     1064.60     1036.80     24.77 o 
   4   4  -6      970.28     1002.51     24.35 o 
   5   4  -6     4432.79     4258.62     51.81 o 
   6   4  -6     1176.64     1263.88     22.51 o 
   7   4  -6     2333.78     2436.76     36.02 o 
   8   4  -6       19.50       28.17      5.10 o 
   9   4  -6     1821.13     1794.10     27.11 o 
  10   4  -6     2166.54     2296.69     30.87 o 
  11   4  -6     5811.28     5940.33     96.67 o 
  12   4  -6     1969.31     1948.51     28.81 o 
  13   4  -6     1543.43     1500.89     28.61 o 
  14   4  -6     1011.49     1008.56     26.78 o 
  15   4  -6       14.57       10.93      6.33 o 
  16   4  -6      619.73      595.48     16.89 o 
  17   4  -6      241.93      228.07      8.99 o 
  18   4  -6      171.33      174.59     15.81 o 
  19   4  -6       76.14       68.64      8.69 o 
  20   4  -6      138.88      137.62     19.22 o 
  21   4  -6      466.12      480.00     16.94 o 
  22   4  -6      519.15      477.38     15.35 o 
  23   4  -6     1075.01     1079.25     22.85 o 
  24   4  -6      453.45      399.09     38.93 o 
  25   4  -6      967.29      846.56     42.26 o 
  26   4  -6      586.83      580.81     29.08 o 
  27   4  -6      604.42      599.43     30.31 o 
  28   4  -6      177.32      130.18     28.31 o 
  29   4  -6      377.41      437.58     68.84 o 
   0   5  -6       22.23       30.68     10.61 o 
   1   5  -6       67.63       96.26     11.25 o 
   2   5  -6      319.29      351.52     10.95 o 
   3   5  -6       89.33       91.66     10.67 o 
   4   5  -6      207.00      241.64     16.37 o 
   5   5  -6     1835.09     1822.62     30.51 o 
   6   5  -6      731.02      727.40     19.01 o 
   7   5  -6     4455.67     4293.54     57.13 o 
   8   5  -6      522.06      542.93     17.16 o 
   9   5  -6      189.41      166.81      6.64 o 
  10   5  -6      199.81      183.68      6.93 o 
  11   5  -6      509.28      508.64     11.81 o 
  12   5  -6      571.09      569.34     16.24 o 
  13   5  -6      173.94      177.43      6.47 o 
  14   5  -6      218.53      220.07     16.50 o 
  15   5  -6     1947.24     1987.91     50.79 o 
  16   5  -6      486.80      461.66     16.68 o 
  17   5  -6      283.25      291.72     19.05 o 
  18   5  -6        0.73        8.02      5.41 o 
  19   5  -6      418.32      445.46     19.37 o 
  20   5  -6       27.07       21.41      4.58 o 
  21   5  -6       96.95       86.35     14.89 o 
  22   5  -6       31.15       38.11      6.93 o 
  23   5  -6     1706.34     1778.25     48.61 o 
  24   5  -6      149.56      126.89     36.90 o 
  25   5  -6     1028.99     1011.05     50.31 o 
  26   5  -6      443.73      347.19     50.83 o 
  27   5  -6      315.35      319.67     72.77 o 
  28   5  -6      209.47      168.47     31.15 o 
   0   6  -6      853.28      899.32     48.60 o 
   1   6  -6      231.26      250.56      9.75 o 
   2   6  -6      136.39      147.09     16.80 o 
   3   6  -6      473.91      447.29     10.58 o 
   4   6  -6      154.24      157.17     16.28 o 
   5   6  -6     1761.67     1782.96     39.64 o 
   6   6  -6      404.88      412.16     18.69 o 
   7   6  -6      824.39      831.65     28.34 o 
   8   6  -6      158.24      155.95     14.02 o 
   9   6  -6     1721.04     1918.70     35.45 o 
  10   6  -6       70.52       72.08     10.97 o 
  11   6  -6      646.39      652.07     35.97 o 
  12   6  -6      630.90      619.96     31.35 o 
  13   6  -6     3321.42     3470.14     55.07 o 
  14   6  -6      450.71      462.41     17.43 o 
  15   6  -6      155.39      173.80     21.76 o 
  16   6  -6      802.29      856.07     25.81 o 
  17   6  -6      531.83      559.17     19.05 o 
  18   6  -6       11.85       10.72     12.12 o 
  19   6  -6      623.54      513.42     20.42 o 
  20   6  -6      134.62      147.70     25.65 o 
  21   6  -6     1876.92     1863.74     49.56 o 
  22   6  -6       11.75        2.96     12.39 o 
  23   6  -6       87.50       67.74     25.66 o 
  24   6  -6       55.78       72.48     34.36 o 
  25   6  -6     1204.21     1280.15     47.34 o 
  26   6  -6       37.32       41.20     15.16 o 
   0   7  -6      553.67      584.65     33.06 o 
   1   7  -6      354.65      292.51     13.25 o 
   2   7  -6      126.33      134.33     15.09 o 
   3   7  -6       58.21       67.05      8.78 o 
   4   7  -6       37.83       47.38      7.17 o 
   5   7  -6      913.01      951.08     22.10 o 
   6   7  -6      551.47      592.47     16.11 o 
   7   7  -6     2482.51     2571.25     55.43 o 
   8   7  -6     2987.39     3129.86     74.22 o 
   9   7  -6      617.96      664.37     25.41 o 
  10   7  -6      994.07      939.93     29.77 o 
  11   7  -6      652.82      637.52     16.20 o 
  12   7  -6       54.60       45.78      9.24 o 
  13   7  -6      494.61      458.30     17.06 o 
  14   7  -6      542.13      511.26     15.11 o 
  15   7  -6       42.33       30.73      8.16 o 
  16   7  -6      290.23      288.29     42.42 o 
  17   7  -6       59.45       80.36     20.21 o 
  18   7  -6      396.91      404.09     35.76 o 
  19   7  -6      287.78      307.21     45.51 o 
  20   7  -6      739.59      715.70     32.97 o 
  21   7  -6      182.05      164.98     27.55 o 
  22   7  -6      197.64      159.94     24.11 o 
  23   7  -6      758.05      787.84     74.57 o 
  24   7  -6      121.65      103.24     43.88 o 
   0   8  -6     3005.48     3221.63    203.16 o 
   1   8  -6      252.39      260.05     36.58 o 
   2   8  -6      594.78      553.35     15.51 o 
   3   8  -6     1226.73     1109.29     28.06 o 
   4   8  -6      322.43      337.23     13.98 o 
   5   8  -6      539.37      517.27     19.27 o 
   6   8  -6      160.48      158.88     25.03 o 
   7   8  -6     1344.44     1394.81     35.06 o 
   8   8  -6      643.18      798.59     23.57 o 
   9   8  -6      199.09      148.43     23.65 o 
  10   8  -6      532.72      603.13     18.49 o 
  11   8  -6      105.97       85.43     13.35 o 
  12   8  -6       78.51       91.05     14.92 o 
  13   8  -6       43.86       30.21     11.79 o 
  14   8  -6      176.06      231.09     36.04 o 
  15   8  -6      135.93      164.40     25.30 o 
  16   8  -6       29.43       40.05     12.74 o 
  17   8  -6      247.41      272.78     48.86 o 
  18   8  -6      453.16      471.81     93.13 o 
  19   8  -6      114.98      106.04     38.51 o 
  20   8  -6      266.36      238.86     41.12 o 
  21   8  -6       63.43       60.98     18.35 o 
  22   8  -6      161.36      118.29     38.51 o 
   0   9  -6     2446.02     2250.47     92.61 o 
   1   9  -6      602.36      597.48     35.21 o 
   2   9  -6      336.40      302.82     16.71 o 
   3   9  -6      129.92      123.30     13.58 o 
   4   9  -6      382.49      341.93     33.13 o 
   5   9  -6      857.98      802.90     27.33 o 
   6   9  -6      316.89      302.03     21.60 o 
   7   9  -6      253.47      251.96     20.60 o 
   8   9  -6       23.48       23.00      9.01 o 
   9   9  -6      327.38      413.03     28.99 o 
  10   9  -6      138.58      143.72     19.72 o 
  11   9  -6      297.29      316.83     44.25 o 
  12   9  -6      160.53      120.33     19.39 o 
  13   9  -6      387.42      339.27     57.00 o 
  14   9  -6       23.96        9.84     14.35 o 
  15   9  -6       15.09       20.69      9.31 o 
  16   9  -6      243.17      210.29     37.86 o 
  17   9  -6      328.50      408.26     81.39 o 
  18   9  -6       26.16       25.20     19.01 o 
  19   9  -6      432.36      447.14     28.84 o 
   0  10  -6      196.49      181.19     38.11 o 
   1  10  -6      218.54      196.38     38.17 o 
   2  10  -6      124.70      113.07     20.12 o 
   3  10  -6       56.42       64.12     11.39 o 
   4  10  -6      248.61      248.49     41.93 o 
   5  10  -6      571.31      612.26     61.76 o 
   6  10  -6       30.54       34.19     10.84 o 
   7  10  -6      312.80      279.73     40.11 o 
   8  10  -6      122.68      112.80     18.20 o 
   9  10  -6      219.76      216.74     42.21 o 
  10  10  -6      280.82      235.11     43.64 o 
  11  10  -6       23.88       12.73     13.03 o 
  12  10  -6       23.76       31.52      8.11 o 
  13  10  -6       46.15       64.59     13.47 o 
  14  10  -6      248.08      258.36     31.91 o 
  15  10  -6       38.30       39.55     16.52 o 
   0  11  -6      356.26      246.09     88.71 o 
   1  11  -6       15.21       41.63     19.78 o 
   2  11  -6      113.04      115.46     25.39 o 
   3  11  -6       24.27       34.18     15.14 o 
   4  11  -6       43.34       25.98      9.66 o 
   5  11  -6        7.69        4.08     14.72 o 
   6  11  -6       46.26       25.54      8.75 o 
   7  11  -6      309.25      338.34     41.09 o 
   8  11  -6        7.16       18.90      9.06 o 
   9  11  -6      154.41      131.70     45.59 o 
   2   0  -5      186.83       62.56     12.87 o 
   4   0  -5      220.22      280.02      8.48 o 
   6   0  -5    16101.60    14695.30    192.33 o 
   8   0  -5     3586.16     3545.72    100.44 o 
  10   0  -5      183.51      194.96      7.42 o 
  12   0  -5    17982.38    17509.77    368.94 o 
  14   0  -5    15119.87    15284.57    611.15 o 
  16   0  -5     8192.85     9003.79    207.96 o 
  18   0  -5     4371.19     4460.27     86.76 o 
  20   0  -5     2689.34     2806.44     58.29 o 
  22   0  -5      517.52      554.89     21.67 o 
  24   0  -5      523.33      475.32     18.87 o 
  26   0  -5       66.42       70.82     14.49 o 
  28   0  -5      681.22      660.73     52.07 o 
  30   0  -5        2.72        4.90      9.66 o 
   1   1  -5        2.05        7.82      3.11 o 
   2   1  -5      334.58      267.53      5.12 o 
   3   1  -5     2793.07     2685.13     37.00 o 
   4   1  -5     7961.50     7011.70    175.43 o 
   5   1  -5     2379.76     2513.61     35.00 o 
   6   1  -5     1663.65     1684.77     23.39 o 
   7   1  -5      690.07      823.45     10.92 o 
   8   1  -5     2943.61     3257.94     45.28 o 
   9   1  -5     3751.72     3911.42     70.31 o 
  10   1  -5     3760.97     3885.44     48.46 o 
  11   1  -5     1044.89     1082.20     27.83 o 
  12   1  -5      434.57      555.70     13.20 o 
  13   1  -5     6317.55     6250.10     73.21 o 
  14   1  -5     4270.33     4326.90     79.40 o 
  15   1  -5     3855.79     3915.63     49.64 o 
  16   1  -5     7330.41     7500.84     95.15 o 
  17   1  -5     3122.90     3151.97     49.11 o 
  18   1  -5     1896.49     1901.55     38.51 o 
  19   1  -5      172.53      117.62     40.24 o 
  20   1  -5      926.13      843.27     20.77 o 
  21   1  -5      322.77      385.25     43.73 o 
  22   1  -5     1821.45     1900.23     58.06 o 
  23   1  -5      644.81      647.94     34.29 o 
  24   1  -5      220.60      194.40     29.20 o 
  25   1  -5      389.40      391.85     30.04 o 
  26   1  -5      597.42      644.47     20.87 o 
  27   1  -5       15.14       23.88     10.66 o 
  28   1  -5      221.32      207.00     30.36 o 
  29   1  -5      266.43      261.84     35.48 o 
  30   1  -5      470.50      475.99     45.45 o 
  31   1  -5      180.83      173.19     42.23 o 
   1   2  -5     2068.05     1925.58     30.40 o 
   2   2  -5     1374.32     1381.93     22.16 o 
   3   2  -5      200.64      197.13      9.53 o 
   4   2  -5     1157.68     1146.60     16.80 o 
   5   2  -5     2946.21     2572.81     36.31 o 
   6   2  -5     2027.13     1721.57     24.32 o 
   7   2  -5     2319.09     2286.77     33.70 o 
   8   2  -5     4120.64     4258.75     56.92 o 
   9   2  -5     7019.23     7044.97     75.60 o 
  10   2  -5     1509.51     1408.08     21.70 o 
  11   2  -5     4164.11     4466.39     86.84 o 
  12   2  -5     3757.56     4033.54     41.60 o 
  13   2  -5       20.75       18.02      6.04 o 
  14   2  -5     6888.70     7230.59     85.11 o 
  15   2  -5      510.34      582.15     15.22 o 
  16   2  -5     1567.91     1692.32     29.39 o 
  17   2  -5     2137.01     2232.02     57.50 o 
  18   2  -5     1314.90     1327.53     34.02 o 
  19   2  -5     1646.07     1614.57     33.20 o 
  20   2  -5     1399.76     1445.64     34.94 o 
  21   2  -5      188.28      171.40     19.73 o 
  22   2  -5      449.41      451.62     23.13 o 
  23   2  -5      204.81      191.00     26.88 o 
  24   2  -5      849.10      755.09     19.81 o 
  25   2  -5      288.36      262.05     32.13 o 
  26   2  -5      459.84      427.67     16.84 o 
  27   2  -5       47.33       30.42      7.04 o 
  28   2  -5      217.79      187.15     27.41 o 
  29   2  -5      474.93      555.12     56.73 o 
  30   2  -5      248.09      241.56     39.41 o 
  31   2  -5      277.53      256.51     47.79 o 
   1   3  -5     1925.41     2081.75     33.11 o 
   2   3  -5     8228.99     8299.95     66.45 o 
   3   3  -5     4691.32     4611.08     68.33 o 
   4   3  -5     2713.85     2634.08     43.94 o 
   5   3  -5     2065.96     1934.83     33.41 o 
   6   3  -5     1413.65     1410.07     21.03 o 
   7   3  -5      722.77      695.74     14.05 o 
   8   3  -5     3647.49     4066.59     53.72 o 
   9   3  -5      247.63      245.93      9.85 o 
  10   3  -5     1169.92     1288.28     20.50 o 
  11   3  -5     1210.71     1097.03     15.48 o 
  12   3  -5     1434.33     1420.53     22.24 o 
  13   3  -5     2209.41     2164.84     24.14 o 
  14   3  -5      467.04      412.98     12.09 o 
  15   3  -5      264.68      260.73      8.69 o 
  16   3  -5     1603.36     1656.07     30.95 o 
  17   3  -5      206.99      208.51      9.62 o 
  18   3  -5      335.13      331.93     11.38 o 
  19   3  -5      162.89      164.99     18.53 o 
  20   3  -5        4.06        7.21      5.63 o 
  21   3  -5      200.59      177.38     19.94 o 
  22   3  -5      337.94      349.70     16.42 o 
  23   3  -5       54.53       46.15      9.22 o 
  24   3  -5      359.44      302.94     16.64 o 
  25   3  -5      487.03      498.08     15.56 o 
  26   3  -5      442.28      368.85     53.21 o 
  27   3  -5      660.56      708.06     39.34 o 
  28   3  -5       55.45       51.10     11.94 o 
  29   3  -5      450.97      469.80     20.16 o 
  30   3  -5       41.64       52.84     14.30 o 
   1   4  -5     3415.33     3228.79     57.32 o 
   2   4  -5     4261.79     4288.71     58.58 o 
   3   4  -5     3239.68     3295.58     58.09 o 
   4   4  -5     7166.73     7544.37     71.70 o 
   5   4  -5      936.57      963.19     19.28 o 
   6   4  -5     1031.84     1122.95     33.60 o 
   7   4  -5      184.49      175.91      4.16 o 
   8   4  -5       97.20      114.38      5.37 o 
   9   4  -5     2930.34     3023.01     45.23 o 
  10   4  -5      362.28      387.85     10.64 o 
  11   4  -5      538.64      612.00     30.95 o 
  12   4  -5      257.75      237.66     16.38 o 
  13   4  -5     1366.89     1289.54     25.50 o 
  14   4  -5      533.91      546.88     14.44 o 
  15   4  -5     2273.09     2352.30     32.12 o 
  16   4  -5      846.08      818.08     34.69 o 
  17   4  -5       78.17       62.87      8.40 o 
  18   4  -5      489.50      473.79     13.07 o 
  19   4  -5      467.84      422.28     18.94 o 
  20   4  -5      789.82      786.53     19.53 o 
  21   4  -5      726.09      707.30     19.50 o 
  22   4  -5      146.57      139.41     17.15 o 
  23   4  -5       59.00       45.06      8.36 o 
  24   4  -5       69.14       73.82     15.77 o 
  25   4  -5      394.18      361.48     36.58 o 
  26   4  -5       54.91       40.54     12.62 o 
  27   4  -5      353.49      460.71     34.59 o 
  28   4  -5        2.33       10.54      9.81 o 
  29   4  -5      374.68      419.53     37.64 o 
   1   5  -5      794.25      844.59     21.94 o 
   2   5  -5      988.60     1226.19     33.24 o 
   3   5  -5      387.63      290.94      7.97 o 
   4   5  -5       49.36       53.31      4.99 o 
   5   5  -5      303.97      350.10      9.49 o 
   6   5  -5     3310.08     3453.96     47.41 o 
   7   5  -5      191.17      167.75     10.53 o 
   8   5  -5      271.52      276.88      8.79 o 
   9   5  -5     2227.77     2393.13     27.97 o 
  10   5  -5     1701.02     1692.32     30.12 o 
  11   5  -5     2267.93     2182.81     35.11 o 
  12   5  -5      449.01      472.85     10.45 o 
  13   5  -5      204.38      193.38     11.78 o 
  14   5  -5      680.86      721.50     19.85 o 
  15   5  -5     1125.18     1153.26     25.15 o 
  16   5  -5      912.24      816.89     23.00 o 
  17   5  -5      871.60      838.64     19.70 o 
  18   5  -5      383.70      405.40     10.26 o 
  19   5  -5     1225.40     1246.78     29.66 o 
  20   5  -5      459.46      476.40     17.78 o 
  21   5  -5     1003.42      997.43     33.92 o 
  22   5  -5      462.30      434.65     16.13 o 
  23   5  -5      559.20      610.92     20.97 o 
  24   5  -5      266.35      219.88     20.37 o 
  25   5  -5      713.19      697.50     40.63 o 
  26   5  -5       75.43       70.42     25.16 o 
  27   5  -5     1040.06     1013.66     41.10 o 
  28   5  -5      274.39      208.93     36.56 o 
   1   6  -5     1372.71     1334.50     27.26 o 
   2   6  -5      413.97      425.58     12.75 o 
   3   6  -5     1359.79     1516.96     28.36 o 
   4   6  -5      627.41      636.97     12.46 o 
   5   6  -5      158.38      151.54     13.55 o 
   6   6  -5      233.27      206.16     13.07 o 
   7   6  -5      164.35      151.70      7.88 o 
   8   6  -5      142.56      118.69      8.94 o 
   9   6  -5      136.15      115.85      6.59 o 
  10   6  -5      446.18      437.29     13.68 o 
  11   6  -5      178.74      190.74      6.60 o 
  12   6  -5      150.31      176.06     20.06 o 
  13   6  -5      498.91      523.95     16.89 o 
  14   6  -5      171.79      183.60     15.44 o 
  15   6  -5      283.69      289.17     14.79 o 
  16   6  -5      520.71      557.85     17.21 o 
  17   6  -5     1552.20     1588.73     34.90 o 
  18   6  -5      650.56      681.21     66.32 o 
  19   6  -5     1157.14     1203.67     64.47 o 
  20   6  -5     1148.42     1143.42     32.20 o 
  21   6  -5     4232.82     4336.07    101.91 o 
  22   6  -5      686.85      359.22    144.02 o 
  23   6  -5     1056.03     1139.15    127.84 o 
  24   6  -5       34.04       59.16     23.64 o 
  25   6  -5      766.27      778.68     60.86 o 
  26   6  -5      108.67      115.11     37.71 o 
  27   6  -5      125.12      117.95     44.45 o 
   1   7  -5      346.67      364.44     26.00 o 
   2   7  -5       69.68       76.68      7.59 o 
   3   7  -5       65.37       65.39     10.68 o 
   4   7  -5     1064.82     1017.74     23.37 o 
   5   7  -5      820.84      837.11     21.23 o 
   6   7  -5      235.28      228.55     10.77 o 
   7   7  -5     1089.82     1174.68     32.75 o 
   8   7  -5       97.96       83.86     12.83 o 
   9   7  -5     2492.20     2637.47     71.12 o 
  10   7  -5      331.37      291.60     40.79 o 
  11   7  -5     1729.46     1760.67     46.88 o 
  12   7  -5      443.72      421.20     15.67 o 
  13   7  -5      617.16      644.57     18.84 o 
  14   7  -5       14.52       22.53      6.28 o 
  15   7  -5      219.17      206.24     30.39 o 
  16   7  -5      573.32      590.38     40.79 o 
  17   7  -5       45.75       54.06     13.30 o 
  18   7  -5      389.96      410.67     23.51 o 
  19   7  -5       39.52       22.35     11.84 o 
  20   7  -5      217.72      253.84     32.44 o 
  21   7  -5      307.01      243.21     70.51 o 
  22   7  -5        1.91       16.28     14.33 o 
  23   7  -5      112.97      106.82     51.03 o 
  24   7  -5      652.83      653.60     36.35 o 
  25   7  -5     1370.81     1445.61     70.29 o 
   1   8  -5     2283.16     2292.79     50.37 o 
   2   8  -5     2777.94     2959.72     47.89 o 
   3   8  -5     2837.34     2681.83     54.56 o 
   4   8  -5      887.40      970.79     28.68 o 
   5   8  -5      831.06      819.13     19.21 o 
   6   8  -5      879.48      835.63     22.47 o 
   7   8  -5      421.49      386.72     14.73 o 
   8   8  -5       41.51       51.25      8.49 o 
   9   8  -5      181.09      143.31     22.39 o 
  10   8  -5     1093.41     1112.12     28.82 o 
  11   8  -5      186.80      171.95     26.27 o 
  12   8  -5      458.04      485.17     34.00 o 
  13   8  -5        8.14       10.77      9.49 o 
  14   8  -5      294.99      290.16     50.60 o 
  15   8  -5       22.01       27.18      9.85 o 
  16   8  -5      184.08      194.81     30.89 o 
  17   8  -5       19.90        9.87     10.13 o 
  18   8  -5      306.69      302.70     48.66 o 
  19   8  -5      687.41      723.90     24.75 o 
  20   8  -5      398.41      463.13     56.51 o 
  21   8  -5      597.94      568.60     37.43 o 
  22   8  -5      176.16      143.81     40.34 o 
  23   8  -5      125.05      100.78     29.87 o 
   1   9  -5        5.03       12.93      7.72 o 
   2   9  -5      965.70      990.73     30.25 o 
   3   9  -5      682.99      652.20     20.01 o 
   4   9  -5     1436.52     1343.85     30.98 o 
   5   9  -5      195.69      188.34     19.02 o 
   6   9  -5       57.72       46.28     10.36 o 
   7   9  -5      494.96      523.74     16.99 o 
   8   9  -5      571.81      640.44     23.21 o 
   9   9  -5     1079.82     1122.11     24.78 o 
  10   9  -5      181.39      164.82     27.98 o 
  11   9  -5      114.49      126.49     20.71 o 
  12   9  -5      408.02      402.77     63.04 o 
  13   9  -5      182.30      151.26     21.56 o 
  14   9  -5      262.52      290.43     52.67 o 
  15   9  -5       60.80       72.47     20.81 o 
  16   9  -5      343.80      320.19     25.64 o 
  17   9  -5      263.33      238.52     42.88 o 
  18   9  -5       62.79       48.27     17.86 o 
  19   9  -5       98.09      123.24     28.13 o 
  20   9  -5       80.87       63.12     20.78 o 
   1  10  -5       55.13       35.64     10.55 o 
   2  10  -5      364.10      366.63     25.93 o 
   3  10  -5      222.89      229.55     36.87 o 
   4  10  -5      190.17      189.52     26.89 o 
   5  10  -5        4.56       13.34      8.89 o 
   6  10  -5      233.81      289.76     24.96 o 
   7  10  -5      287.00      254.95     48.72 o 
   8  10  -5      480.40      515.58     29.07 o 
   9  10  -5      304.53      306.19     54.16 o 
  10  10  -5      299.77      313.19     37.02 o 
  11  10  -5      334.51      333.83     34.56 o 
  12  10  -5      416.87      459.65     33.46 o 
  13  10  -5       68.08       71.58     21.13 o 
  14  10  -5      513.80      532.94     33.56 o 
  15  10  -5      228.89      188.73     38.45 o 
  16  10  -5       72.57       79.68     18.63 o 
   1  11  -5       49.06       20.94     14.86 o 
   2  11  -5      177.46      154.00     24.61 o 
   3  11  -5      298.67      295.13     47.20 o 
   4  11  -5       77.47       67.58     18.56 o 
   5  11  -5       23.73       39.71     13.52 o 
   6  11  -5      305.75      225.57     38.97 o 
   7  11  -5      232.09      188.10     36.61 o 
   8  11  -5       19.76       21.08      7.16 o 
   9  11  -5      145.71      150.61     35.50 o 
  10  11  -5       19.32       29.62      8.58 o 
   2   0  -4       28.89       21.43      3.92 o 
   4   0  -4      197.39      186.75      5.38 o 
   6   0  -4     3558.07     3854.50     74.28 o 
   8   0  -4     2470.12     2740.98     55.20 o 
  10   0  -4      203.38      232.46      9.04 o 
  12   0  -4      815.25      787.46     22.53 o 
  14   0  -4     8400.40     9181.66    225.23 o 
  16   0  -4     1278.05     1410.35     31.01 o 
  18   0  -4      746.77      720.81     26.82 o 
  20   0  -4      801.79      801.98     32.53 o 
  22   0  -4     1314.70     1447.45     67.08 o 
  24   0  -4      189.15      229.47     54.01 o 
  26   0  -4      742.56      703.34     29.89 o 
  28   0  -4      233.50      196.31     43.48 o 
  30   0  -4     1555.48     1644.95     69.22 o 
  32   0  -4       65.97       84.85     22.08 o 
   0   1  -4     1310.47     1423.99     32.47 o 
   1   1  -4     2999.57     2744.87     41.41 o 
   2   1  -4     6109.91     5695.11     83.36 o 
   3   1  -4     4912.88     4603.34     83.05 o 
   4   1  -4     7513.92     6981.28    112.71 o 
   5   1  -4     2609.59     2496.62     34.51 o 
   6   1  -4    22943.76    20846.64    372.74 o 
   7   1  -4       75.73       68.09      7.61 o 
   8   1  -4     8307.54     7986.28     82.21 o 
   9   1  -4      315.38      316.32      7.53 o 
  10   1  -4     1060.07     1249.00     12.95 o 
  11   1  -4     1341.49     1406.63     22.42 o 
  12   1  -4     2778.51     2832.05     51.39 o 
  13   1  -4     6067.89     6225.91     62.35 o 
  14   1  -4     1041.55      947.52     22.02 o 
  15   1  -4     2909.09     3046.19     45.95 o 
  16   1  -4     1539.79     1638.18     27.82 o 
  17   1  -4     1772.59     1762.59     34.38 o 
  18   1  -4     1980.97     2030.59     33.42 o 
  19   1  -4      540.91      522.34     31.94 o 
  20   1  -4     1833.93     1872.79     33.52 o 
  21   1  -4      111.27       99.70     17.85 o 
  22   1  -4       89.23       84.94     10.76 o 
  23   1  -4       32.75       48.40     10.02 o 
  24   1  -4      165.71      185.26     22.34 o 
  25   1  -4      101.17      116.80     13.66 o 
  26   1  -4       23.68       26.71      6.94 o 
  27   1  -4      142.20      115.96     19.20 o 
  28   1  -4      868.98      902.36     30.80 o 
  29   1  -4      875.24      841.59     31.49 o 
  30   1  -4      739.61      672.81     26.82 o 
  31   1  -4      544.18      572.64     56.72 o 
  32   1  -4     1368.52     1506.11     62.99 o 
   0   2  -4     9810.68     8783.72    169.56 o 
   1   2  -4     3970.90     3862.07    114.10 o 
   2   2  -4     1422.79     1658.01     25.09 o 
   3   2  -4     6601.62     6250.38     63.21 o 
   4   2  -4      894.34      905.01     11.95 o 
   5   2  -4     3359.83     3216.12     45.19 o 
   6   2  -4     2254.01     2154.48     31.08 o 
   7   2  -4       35.72       32.70      5.63 o 
   8   2  -4      695.32      643.25     19.43 o 
   9   2  -4      220.02      195.52      8.08 o 
  10   2  -4      491.87      658.18     19.08 o 
  11   2  -4     2313.34     2332.90     38.89 o 
  12   2  -4     1245.70     1373.71     22.59 o 
  13   2  -4     2736.31     2675.35     39.83 o 
  14   2  -4     1973.76     1811.11     23.10 o 
  15   2  -4      481.96      424.60     13.05 o 
  16   2  -4     1424.56     1345.61     25.27 o 
  17   2  -4     2997.54     3279.67     49.98 o 
  18   2  -4     1687.96     1736.92     29.13 o 
  19   2  -4      956.33     1006.26     26.77 o 
  20   2  -4      878.05      937.11     24.03 o 
  21   2  -4      158.01      125.56     19.18 o 
  22   2  -4      717.92      689.51     17.64 o 
  23   2  -4      708.75      733.04     22.20 o 
  24   2  -4      151.13      151.16     22.36 o 
  25   2  -4       23.48       32.77     11.07 o 
  26   2  -4      103.50      125.82     16.33 o 
  27   2  -4       13.64        5.98      9.70 o 
  28   2  -4      144.17      141.86     27.90 o 
  29   2  -4      426.68      500.55     52.52 o 
  30   2  -4     1373.85     1415.16     37.30 o 
  31   2  -4      865.86      938.64     39.88 o 
   0   3  -4     5394.19     5431.93     74.93 o 
   1   3  -4     1407.39     1259.69     34.39 o 
   2   3  -4     3001.15     3062.24     49.90 o 
   3   3  -4     3133.59     2998.97     72.69 o 
   4   3  -4      797.40      874.58     14.52 o 
   5   3  -4     1507.03     1516.89     21.49 o 
   6   3  -4     2540.32     2911.55     43.43 o 
   7   3  -4     3105.84     3536.60     46.44 o 
   8   3  -4      597.27      841.80     14.28 o 
   9   3  -4    10926.41    11219.61    131.42 o 
  10   3  -4     2194.06     2289.51     38.78 o 
  11   3  -4      879.42     1055.36     46.85 o 
  12   3  -4      250.06      269.59      8.62 o 
  13   3  -4     1180.65     1127.31     20.99 o 
  14   3  -4      281.79      292.27      9.28 o 
  15   3  -4     1639.75     1708.49     36.63 o 
  16   3  -4       42.25       50.62      8.19 o 
  17   3  -4     2794.29     2858.91     40.54 o 
  18   3  -4     3361.96     3384.38     55.45 o 
  19   3  -4      559.80      536.13     28.84 o 
  20   3  -4       81.67       85.64     10.83 o 
  21   3  -4      771.89      761.05     14.10 o 
  22   3  -4      547.79      532.91     14.03 o 
  23   3  -4       83.46       92.07     13.73 o 
  24   3  -4      565.40      536.31     16.42 o 
  25   3  -4      820.13      849.32     33.71 o 
  26   3  -4      376.62      345.13     19.40 o 
  27   3  -4      796.42      786.40     36.81 o 
  28   3  -4      222.07      142.42     41.19 o 
  29   3  -4     1219.37     1267.22     35.09 o 
  30   3  -4       23.28        4.20     10.85 o 
  31   3  -4      100.61       85.46     14.58 o 
   0   4  -4     3634.29     3668.67     54.96 o 
   1   4  -4     5615.08     5643.43     98.08 o 
   2   4  -4     3646.51     3807.71     52.45 o 
   3   4  -4     4543.38     4852.11     96.45 o 
   4   4  -4     2459.35     2646.37     43.89 o 
   5   4  -4    15003.56    15530.58    120.48 o 
   6   4  -4     6933.10     7400.24     55.81 o 
   7   4  -4     2099.48     2012.11     50.19 o 
   8   4  -4      283.40      326.73      8.45 o 
   9   4  -4      642.77      623.33     16.29 o 
  10   4  -4     1643.20     1716.63     29.14 o 
  11   4  -4     1308.34     1502.17     25.69 o 
  12   4  -4      181.92      203.20      6.86 o 
  13   4  -4       11.42       11.23      3.60 o 
  14   4  -4      761.64      793.60     17.92 o 
  15   4  -4     2894.40     2859.73     55.87 o 
  16   4  -4      840.91      858.55     25.40 o 
  17   4  -4      807.63      872.49     20.66 o 
  18   4  -4      663.65      670.24     17.19 o 
  19   4  -4       56.20       58.86      9.97 o 
  20   4  -4     1577.09     1581.49     36.81 o 
  21   4  -4     2450.68     2315.33     49.66 o 
  22   4  -4      254.90      245.91     14.74 o 
  23   4  -4      308.01      280.46     41.90 o 
  24   4  -4      407.71      389.79     19.25 o 
  25   4  -4      570.41      589.21     32.99 o 
  26   4  -4      687.44      690.18     39.59 o 
  27   4  -4      261.14      224.06     39.92 o 
  28   4  -4      473.44      471.29     22.33 o 
  29   4  -4      365.03      344.27     52.61 o 
  30   4  -4      248.14      211.96     38.93 o 
   0   5  -4      548.56      530.51     19.81 o 
   1   5  -4      756.52      729.48     20.61 o 
   2   5  -4      876.52     1009.57     21.38 o 
   3   5  -4     2930.62     2914.85     50.67 o 
   4   5  -4     1099.52     1056.88     17.85 o 
   5   5  -4     1075.41      968.26     19.07 o 
   6   5  -4      238.70      204.26      4.00 o 
   7   5  -4     1012.05      950.25     20.91 o 
   8   5  -4      762.49      774.49     13.53 o 
   9   5  -4     1421.57     1443.24     28.09 o 
  10   5  -4      242.26      224.30     10.15 o 
  11   5  -4      936.48      976.44     21.33 o 
  12   5  -4      146.88      132.59     18.79 o 
  13   5  -4     1707.55     1680.06     25.22 o 
  14   5  -4      643.63      651.48     29.56 o 
  15   5  -4      293.77      296.20      8.70 o 
  16   5  -4     1930.40     1928.51     22.68 o 
  17   5  -4     3103.57     3139.88     43.14 o 
  18   5  -4      910.68      986.30     27.16 o 
  19   5  -4      445.41      458.44     11.88 o 
  20   5  -4       70.20       69.63     10.49 o 
  21   5  -4      372.61      375.66     30.30 o 
  22   5  -4       25.13       21.43      6.95 o 
  23   5  -4      239.98      213.37     20.74 o 
  24   5  -4      741.57      745.61     31.84 o 
  25   5  -4     1160.28     1106.98     52.26 o 
  26   5  -4       86.60       80.86     15.74 o 
  27   5  -4      173.19      139.80     35.21 o 
  28   5  -4        5.59        8.66      6.54 o 
  29   5  -4      521.96      524.83     33.92 o 
   0   6  -4      266.19      199.66      9.57 o 
   1   6  -4       24.30       25.98      5.18 o 
   2   6  -4      373.73      343.30      9.68 o 
   3   6  -4      949.38     1038.63     19.95 o 
   4   6  -4        3.33       11.08      2.56 o 
   5   6  -4      802.44      780.65     19.11 o 
   6   6  -4      975.99     1042.22     23.20 o 
   7   6  -4     1425.87     1404.68     23.22 o 
   8   6  -4      819.85      795.54     15.34 o 
   9   6  -4      199.69      189.28      4.62 o 
  10   6  -4      497.34      502.70     13.03 o 
  11   6  -4       17.53       26.80      4.73 o 
  12   6  -4      267.34      243.57     12.77 o 
  13   6  -4      166.94      172.99     15.91 o 
  14   6  -4      413.08      408.41     18.51 o 
  15   6  -4      671.73      679.85     11.04 o 
  16   6  -4      744.54      726.84     30.66 o 
  17   6  -4     1704.75     1766.49     47.59 o 
  18   6  -4      888.98      915.15     32.50 o 
  19   6  -4     1145.32     1133.78     35.25 o 
  20   6  -4       34.42       36.26     34.66 o 
  21   6  -4      420.12      340.13     78.57 o 
  22   6  -4       75.28       64.09     20.77 o 
  23   6  -4       71.30       38.76     16.88 o 
  24   6  -4      263.85      248.33     52.11 o 
  25   6  -4      745.80      791.54     45.81 o 
  26   6  -4     1987.60     2052.84     85.91 o 
  27   6  -4      465.10      396.73     79.95 o 
   0   7  -4     3008.59     3032.74     74.30 o 
   1   7  -4      192.58      175.19     24.02 o 
   2   7  -4     1323.86     1282.37     30.20 o 
   3   7  -4     3713.65     3869.44     50.60 o 
   4   7  -4      318.64      371.57     22.87 o 
   5   7  -4     4055.61     4133.31     55.73 o 
   6   7  -4      771.55      779.59     22.92 o 
   7   7  -4       49.85       61.80      8.54 o 
   8   7  -4       23.83       23.24      7.07 o 
   9   7  -4      329.69      353.09     12.12 o 
  10   7  -4      317.20      289.82     16.30 o 
  11   7  -4      563.31      503.49     22.15 o 
  12   7  -4      193.01      173.80     10.14 o 
  13   7  -4      556.39      579.10     13.31 o 
  14   7  -4      290.70      287.83     42.69 o 
  15   7  -4      357.37      371.24     45.70 o 
  16   7  -4      109.39      117.48     17.42 o 
  17   7  -4     1687.63     1705.36     58.97 o 
  18   7  -4      994.00     1023.15     35.92 o 
  19   7  -4     1082.86     1124.22     44.95 o 
  20   7  -4       24.30       32.79     16.61 o 
  21   7  -4      228.48      244.90     44.77 o 
  22   7  -4       73.77       66.93     19.28 o 
  23   7  -4       44.10       45.43     22.06 o 
  24   7  -4      292.87      254.13     49.09 o 
  25   7  -4     1136.67     1147.46     72.37 o 
   0   8  -4     2753.53     2977.85     67.40 o 
   1   8  -4     4170.47     4148.92     61.82 o 
   2   8  -4     1966.88     2089.38     45.13 o 
   3   8  -4     2405.07     2366.96     37.73 o 
   4   8  -4      549.81      594.30     14.77 o 
   5   8  -4      137.18      157.45     18.39 o 
   6   8  -4      558.62      572.46     12.54 o 
   7   8  -4       82.62       54.92      8.78 o 
   8   8  -4      436.92      440.92     14.11 o 
   9   8  -4      388.33      404.61     16.66 o 
  10   8  -4      721.62      733.54     22.26 o 
  11   8  -4      268.54      259.63     15.71 o 
  12   8  -4       29.90       29.60     10.76 o 
  13   8  -4      596.30      635.74     34.80 o 
  14   8  -4      440.43      483.69     56.79 o 
  15   8  -4       73.41       73.76     14.57 o 
  16   8  -4      672.56      702.92     26.20 o 
  17   8  -4      115.93       95.85     19.77 o 
  18   8  -4       21.02       21.53     11.53 o 
  19   8  -4       18.80       41.90     20.35 o 
  20   8  -4      252.91      206.26     41.10 o 
  21   8  -4       68.83       51.26     18.33 o 
  22   8  -4      445.82      553.33     31.22 o 
  23   8  -4       62.51       96.99     42.25 o 
   0   9  -4     1376.21     1363.50     51.88 o 
   1   9  -4      254.94      217.91     29.69 o 
   2   9  -4      554.67      556.83     14.83 o 
   3   9  -4      701.28      696.02     28.69 o 
   4   9  -4      439.09      455.83     14.52 o 
   5   9  -4      402.94      339.66     22.94 o 
   6   9  -4     1084.24     1043.06     32.26 o 
   7   9  -4      657.01      563.90     21.75 o 
   8   9  -4     1422.15     1424.41     41.96 o 
   9   9  -4      532.78      538.58     16.29 o 
  10   9  -4      444.04      474.67     28.70 o 
  11   9  -4      174.26      157.22     24.49 o 
  12   9  -4      101.42      105.31     22.34 o 
  13   9  -4       85.12      107.53     14.23 o 
  14   9  -4       22.20       10.08     17.37 o 
  15   9  -4      388.57      445.31     51.24 o 
  16   9  -4      138.83      130.23     38.23 o 
  17   9  -4       45.95       31.84     17.18 o 
  18   9  -4       58.71       49.47     17.73 o 
  19   9  -4       59.75       52.90     18.04 o 
  20   9  -4       34.54       55.17     14.22 o 
   0  10  -4      205.27      191.01     37.73 o 
   1  10  -4      546.10      543.04     14.98 o 
   2  10  -4        2.68       24.52     21.63 o 
   3  10  -4      491.74      494.04     15.59 o 
   4  10  -4      383.88      427.24     22.97 o 
   5  10  -4      280.79      256.23     34.85 o 
   6  10  -4      133.27      140.21     17.92 o 
   7  10  -4       27.96       28.76     13.82 o 
   8  10  -4      175.32      181.81     34.41 o 
   9  10  -4      102.95       99.30     20.72 o 
  10  10  -4      456.37      474.23     26.53 o 
  11  10  -4      349.75      259.19     44.31 o 
  12  10  -4       55.58       35.41     14.00 o 
  13  10  -4       50.65       26.37     15.47 o 
  14  10  -4      524.49      498.86     28.23 o 
  15  10  -4      295.61      300.78     66.79 o 
  16  10  -4       99.20       95.61     27.20 o 
   0  11  -4       10.28       13.03     10.83 o 
   1  11  -4       76.60       73.96     21.82 o 
   2  11  -4      293.89      325.75     48.86 o 
   3  11  -4       42.91       23.99     11.34 o 
   4  11  -4       93.38       90.86     16.99 o 
   5  11  -4       23.48       14.80      8.07 o 
   6  11  -4       98.85       73.47     15.07 o 
   7  11  -4       91.82       75.34     13.81 o 
   8  11  -4      400.35      434.40     50.62 o 
   9  11  -4      547.91      606.83     54.47 o 
  10  11  -4       97.69       59.45     16.14 o 
  11  11  -4       48.41       62.23     18.28 o 
   2   0  -3    30788.97    28870.28    365.92 o 
   4   0  -3    11375.42    12970.59     96.89 o 
   8   0  -3    68255.53    64845.43   2582.34 o 
  10   0  -3     2805.57     2495.55     49.40 o 
  12   0  -3     6753.63     6165.45    149.69 o 
  16   0  -3     1004.15      983.24     38.31 o 
  18   0  -3     1479.76     1487.00     77.88 o 
  20   0  -3     2771.57     2658.40     61.54 o 
  22   0  -3      827.83      905.87     36.96 o 
  24   0  -3      632.42      639.54     26.74 o 
  26   0  -3     1240.62     1274.97     58.31 o 
  28   0  -3      244.02      223.59     39.23 o 
  30   0  -3      253.15      242.88     39.18 o 
  32   0  -3       22.44       31.26     23.73 o 
   1   1  -3      235.27      123.08      3.41 o 
   2   1  -3    39825.29    36013.02    456.19 o 
   3   1  -3       80.56       56.37      2.80 o 
   4   1  -3    14864.53    14547.72    217.45 o 
   5   1  -3     2170.49     2254.33     31.09 o 
   6   1  -3     2432.19     2887.61     39.43 o 
   7   1  -3     4672.99     4146.44     70.33 o 
   8   1  -3    10070.92     9376.68     87.90 o 
   9   1  -3     6505.58     6360.39     61.31 o 
  10   1  -3      772.81      936.60     23.92 o 
  11   1  -3      971.75      824.04     15.92 o 
  12   1  -3      947.57      887.75     15.35 o 
  13   1  -3     2626.77     3019.30     45.76 o 
  14   1  -3      681.05      848.04     21.04 o 
  15   1  -3       99.16      120.03     17.98 o 
  16   1  -3     3366.34     3359.89     45.66 o 
  17   1  -3      260.49      291.83     15.39 o 
  18   1  -3     1011.13      952.54     28.53 o 
  19   1  -3      131.91      136.68     22.70 o 
  20   1  -3       75.02       96.74     12.70 o 
  21   1  -3      288.48      248.76     18.96 o 
  22   1  -3      335.92      310.52     18.54 o 
  23   1  -3       15.00       20.41      5.52 o 
  24   1  -3      501.03      487.63     23.50 o 
  25   1  -3      125.01       89.72     15.13 o 
  26   1  -3      205.07      172.76     25.07 o 
  27   1  -3       83.98       75.72     12.26 o 
  28   1  -3      282.23      272.51     36.64 o 
  29   1  -3      258.66      240.78     34.36 o 
  30   1  -3     1177.82     1163.78     44.89 o 
  31   1  -3      655.77      724.93     52.52 o 
  32   1  -3      142.04      143.61     31.37 o 
   1   2  -3     3044.39     2781.93     58.47 o 
   2   2  -3     6775.78     6093.11    172.41 o 
   3   2  -3     7472.06     6516.10     83.13 o 
   4   2  -3    16788.04    14637.83    110.54 o 
   5   2  -3     1322.03     1240.89     17.37 o 
   6   2  -3     6524.06     6616.28     94.76 o 
   7   2  -3      246.38      199.32      7.75 o 
   8   2  -3     6944.26     6737.95     80.97 o 
   9   2  -3     2119.24     2155.88     41.48 o 
  10   2  -3     1794.16     1905.66     27.61 o 
  11   2  -3     2959.61     2903.28     47.92 o 
  12   2  -3     2916.53     2711.43     44.80 o 
  13   2  -3      938.80      955.81     24.53 o 
  14   2  -3      804.57      782.76     25.91 o 
  15   2  -3     3111.55     3290.21     50.59 o 
  16   2  -3      952.33     1052.69     22.77 o 
  17   2  -3     4355.68     4398.63     68.07 o 
  18   2  -3     4724.56     4452.14     77.41 o 
  19   2  -3      583.59      585.49     24.44 o 
  20   2  -3     1666.96     1694.07     37.31 o 
  21   2  -3      155.86      136.30     22.84 o 
  22   2  -3     1828.84     1960.12     48.82 o 
  23   2  -3      272.78      243.25     17.29 o 
  24   2  -3      223.22      237.44     33.56 o 
  25   2  -3      674.03      707.79     25.86 o 
  26   2  -3      409.59      440.22     26.88 o 
  27   2  -3       92.34      117.80     19.17 o 
  28   2  -3      818.66      821.09     30.36 o 
  29   2  -3      188.95      157.63     22.19 o 
  30   2  -3      210.10      205.58     45.80 o 
  31   2  -3      140.97      102.41     18.60 o 
   1   3  -3      458.63      334.35     11.40 o 
   2   3  -3     2478.28     2366.21     36.11 o 
   3   3  -3     4309.72     3984.50     40.81 o 
   4   3  -3      810.14      921.71     15.36 o 
   5   3  -3     5252.31     5279.71     68.07 o 
   6   3  -3     1256.35     1594.05     23.78 o 
   7   3  -3      674.26      930.12     14.20 o 
   8   3  -3     2636.69     2943.74     49.68 o 
   9   3  -3     4629.90     4503.42     61.10 o 
  10   3  -3     2970.11     3583.42     48.93 o 
  11   3  -3     4670.88     4988.76     67.07 o 
  12   3  -3      436.36      434.56     12.75 o 
  13   3  -3       59.73       28.91      6.19 o 
  14   3  -3      852.59      954.60     20.38 o 
  15   3  -3      468.41      536.82     14.86 o 
  16   3  -3       73.35       52.45      9.83 o 
  17   3  -3     2320.21     2412.59     38.27 o 
  18   3  -3      111.13       91.89     13.51 o 
  19   3  -3      819.26      880.85     25.45 o 
  20   3  -3       99.03       78.01     22.02 o 
  21   3  -3     2736.99     2850.46     53.67 o 
  22   3  -3     2595.23     2523.80     45.35 o 
  23   3  -3     1686.17     1777.81     41.01 o 
  24   3  -3      396.23      399.48     21.55 o 
  25   3  -3      443.74      474.95     22.20 o 
  26   3  -3      127.89      173.87     34.47 o 
  27   3  -3       13.27       24.14      8.82 o 
  28   3  -3      683.42      680.40     54.97 o 
  29   3  -3      218.99      180.07     34.05 o 
  30   3  -3      154.16      154.16     25.48 o 
  31   3  -3      365.96      368.06     35.83 o 
   1   4  -3      279.56      277.87      6.25 o 
   2   4  -3      658.90      687.61      8.19 o 
   3   4  -3     6116.48     5674.40     64.30 o 
   4   4  -3     8932.84     8886.93     77.97 o 
   5   4  -3     4041.83     3866.44     44.88 o 
   6   4  -3     2081.22     2308.25     17.58 o 
   7   4  -3     1385.12     1399.60     18.96 o 
   8   4  -3      236.01      186.32      5.66 o 
   9   4  -3      938.46      861.48     20.82 o 
  10   4  -3      386.56      407.29      9.36 o 
  11   4  -3     2050.23     1958.28     32.36 o 
  12   4  -3      302.44      295.59      7.06 o 
  13   4  -3       37.76       31.80      7.83 o 
  14   4  -3      324.64      299.97      9.31 o 
  15   4  -3     1072.40     1143.71     24.03 o 
  16   4  -3      536.46      492.00     19.90 o 
  17   4  -3       66.79       80.57     15.42 o 
  18   4  -3      684.90      620.32     16.13 o 
  19   4  -3      369.19      340.03     13.18 o 
  20   4  -3     1106.14     1116.26     28.13 o 
  21   4  -3       71.41       72.15     24.11 o 
  22   4  -3      260.46      263.69     31.86 o 
  23   4  -3      298.81      311.89     21.32 o 
  24   4  -3       67.00       73.27     11.21 o 
  25   4  -3      140.29      121.17     22.87 o 
  26   4  -3      182.89      166.59     24.89 o 
  27   4  -3       66.24       59.35     11.48 o 
  28   4  -3      615.32      594.06     25.98 o 
  29   4  -3      840.26      828.21     36.29 o 
  30   4  -3      275.35      241.10     38.88 o 
   1   5  -3     1537.73     1357.91     24.95 o 
   2   5  -3     1523.23     1507.70     25.80 o 
   3   5  -3      139.71      135.07      7.52 o 
   4   5  -3     1749.37     1780.29     34.11 o 
   5   5  -3     3044.12     3054.41     49.24 o 
   6   5  -3      196.67      205.67      7.13 o 
   7   5  -3      902.97      798.09     17.94 o 
   8   5  -3       77.24       90.65      6.96 o 
   9   5  -3     4624.91     4540.45     61.84 o 
  10   5  -3      370.38      356.58      7.50 o 
  11   5  -3      480.40      490.96     14.18 o 
  12   5  -3      139.56      176.67      9.20 o 
  13   5  -3     1772.09     1812.03     39.85 o 
  14   5  -3       76.17       74.76     10.38 o 
  15   5  -3      433.12      446.11     26.37 o 
  16   5  -3      175.16      212.13     11.47 o 
  17   5  -3     1380.61     1443.87     37.23 o 
  18   5  -3       21.56       22.95      5.76 o 
  19   5  -3       46.79       52.37     21.77 o 
  20   5  -3      180.82      186.42     27.37 o 
  21   5  -3      748.75      799.16     34.68 o 
  22   5  -3      418.26      356.75     20.36 o 
  23   5  -3      215.04      208.74     31.29 o 
  24   5  -3      257.44      235.25     40.18 o 
  25   5  -3      589.58      556.70     40.27 o 
  26   5  -3      194.79      188.07     29.35 o 
  27   5  -3      553.49      594.02     31.42 o 
  28   5  -3       92.05       76.87     17.38 o 
  29   5  -3      105.34      123.19     26.94 o 
   1   6  -3      883.60      944.21     30.50 o 
   2   6  -3      259.39      269.95     11.81 o 
   3   6  -3      479.49      466.46     13.74 o 
   4   6  -3      739.15      789.59     18.44 o 
   5   6  -3      169.65      179.94     11.68 o 
   6   6  -3      465.35      467.46     22.12 o 
   7   6  -3     1042.67     1112.17     15.07 o 
   8   6  -3      123.42      143.10      6.56 o 
   9   6  -3     2585.25     2704.42     38.23 o 
  10   6  -3      888.08      932.80     31.65 o 
  11   6  -3      984.19      925.70     25.31 o 
  12   6  -3     1171.37     1223.63     24.35 o 
  13   6  -3       80.48       76.99     10.42 o 
  14   6  -3        1.48        8.34      6.19 o 
  15   6  -3      233.81      209.79     10.04 o 
  16   6  -3      305.39      287.32     15.42 o 
  17   6  -3      399.94      406.95     12.27 o 
  18   6  -3      615.08      656.10     24.58 o 
  19   6  -3     1105.32     1080.39     33.69 o 
  20   6  -3      401.16      355.02     20.12 o 
  21   6  -3      187.67      219.96     25.53 o 
  22   6  -3       92.19       75.71     12.31 o 
  23   6  -3      954.90      983.62     34.73 o 
  24   6  -3      250.30      263.39     68.08 o 
  25   6  -3     1041.80      939.14     50.88 o 
  26   6  -3      300.69      291.59     67.89 o 
  27   6  -3     2519.95     2851.40    159.36 o 
   1   7  -3     1117.49     1181.18     27.37 o 
   2   7  -3      828.40      826.45     24.49 o 
   3   7  -3       71.68       64.92      9.97 o 
   4   7  -3     1164.87     1128.50     26.70 o 
   5   7  -3     1408.32     1408.48     33.28 o 
   6   7  -3     1614.81     1637.53     32.08 o 
   7   7  -3      711.67      638.13     16.07 o 
   8   7  -3       56.63       52.94      8.68 o 
   9   7  -3      130.41      129.21     15.49 o 
  10   7  -3     1320.81     1277.28     31.11 o 
  11   7  -3      722.12      739.36     18.76 o 
  12   7  -3      230.29      245.44     11.18 o 
  13   7  -3       12.98       13.16      3.28 o 
  14   7  -3      110.30      110.80     14.10 o 
  15   7  -3      119.29      113.88     18.94 o 
  16   7  -3      357.87      428.90     21.46 o 
  17   7  -3     1813.06     1842.34     98.11 o 
  18   7  -3      760.92      793.17     37.12 o 
  19   7  -3      377.38      346.95     62.34 o 
  20   7  -3     1839.33     1910.88     55.89 o 
  21   7  -3      696.95      753.74     45.71 o 
  22   7  -3      268.94      218.29     46.24 o 
  23   7  -3      573.46      492.98     32.21 o 
  24   7  -3      187.47      155.07     46.01 o 
  25   7  -3      519.64      542.10    107.32 o 
  26   7  -3       80.57       51.78     20.87 o 
   1   8  -3     1323.81     1311.75     33.83 o 
   2   8  -3       79.31      103.03     15.63 o 
   3   8  -3     2427.99     2376.75     65.17 o 
   4   8  -3     1306.60     1417.00     34.83 o 
   5   8  -3     1311.98     1329.39     36.83 o 
   6   8  -3      717.85      742.14     16.82 o 
   7   8  -3       65.39       39.00      9.60 o 
   8   8  -3      566.37      593.42     18.20 o 
   9   8  -3      980.74     1076.90     27.48 o 
  10   8  -3      375.54      391.74     17.47 o 
  11   8  -3      295.79      274.21     47.91 o 
  12   8  -3     1069.66     1177.63     52.59 o 
  13   8  -3      112.29      110.36     20.56 o 
  14   8  -3      406.92      406.61     22.55 o 
  15   8  -3      154.37      153.91     36.21 o 
  16   8  -3       28.19       21.07     21.27 o 
  17   8  -3       58.72       76.26     16.71 o 
  18   8  -3     1434.15     1575.29     46.49 o 
  19   8  -3       85.93       72.11     40.07 o 
  20   8  -3      169.48      185.26     38.79 o 
  21   8  -3      503.01      669.79    155.69 o 
  22   8  -3      117.15       67.78     23.48 o 
  23   8  -3      388.83      375.45     53.64 o 
   1   9  -3      641.41      669.34     15.87 o 
   2   9  -3      121.26      112.65     13.48 o 
   3   9  -3     1983.14     2036.67     46.73 o 
   4   9  -3      836.17      844.62     22.50 o 
   5   9  -3      211.40      116.03     26.79 o 
   6   9  -3      833.74      779.23     23.10 o 
   7   9  -3      377.30      374.77     20.32 o 
   8   9  -3      767.92      748.06     19.64 o 
   9   9  -3      187.30      169.97     35.30 o 
  10   9  -3      738.86      760.13     28.21 o 
  11   9  -3      185.87      196.02     22.26 o 
  12   9  -3      224.74      209.67     36.10 o 
  13   9  -3       38.60       27.25     13.52 o 
  14   9  -3      180.07      202.65     38.94 o 
  15   9  -3        4.09       35.33     14.49 o 
  16   9  -3      185.27      219.13     40.43 o 
  17   9  -3      125.33      122.72     19.78 o 
  18   9  -3      147.21      152.80     30.32 o 
  19   9  -3       10.51       21.74     16.91 o 
  20   9  -3       85.73       96.16     28.01 o 
  21   9  -3        5.24       -9.61     17.48 o 
   1  10  -3       57.00       57.17     10.51 o 
   2  10  -3      212.93      193.92     39.11 o 
   3  10  -3       69.35       87.21     16.15 o 
   4  10  -3       44.37       44.04     14.99 o 
   5  10  -3      864.70      939.60     25.22 o 
   6  10  -3       53.83       34.17      9.43 o 
   7  10  -3      340.78      287.43     45.05 o 
   8  10  -3      430.31      441.61     27.74 o 
   9  10  -3      167.45      161.97     18.91 o 
  10  10  -3      295.38      296.58     21.61 o 
  11  10  -3        3.29        3.73     14.17 o 
  12  10  -3       17.30       29.50      9.35 o 
  13  10  -3      142.58      132.71     28.68 o 
  14  10  -3       49.05       44.84     14.56 o 
  15  10  -3       30.96       53.16     23.09 o 
  16  10  -3      606.23      637.18     32.50 o 
  17  10  -3      378.82      337.79     76.77 o 
   1  11  -3       67.18       62.12     16.16 o 
   2  11  -3        7.29       13.71      8.34 o 
   3  11  -3      215.08      272.21     53.54 o 
   4  11  -3       67.44      100.71     38.84 o 
   5  11  -3       81.66       76.55     17.25 o 
   6  11  -3      204.56      198.29     47.16 o 
   7  11  -3       89.40       59.98     33.23 o 
   8  11  -3      607.76      590.83     58.75 o 
   9  11  -3      307.18      277.93     65.53 o 
  10  11  -3      232.95      269.96     47.11 o 
  11  11  -3      441.71      440.15     53.72 o 
   0   0  -2     6659.24     7441.61     96.81 o 
   2   0  -2     9497.72     8514.21     77.23 o 
   4   0  -2     8373.33     7175.12    165.52 o 
   8   0  -2    20361.18    19992.27    148.44 o 
  10   0  -2     1748.93     1811.98     37.35 o 
  12   0  -2     2127.34     2142.27     42.94 o 
  14   0  -2      677.75      594.56     24.31 o 
  16   0  -2     5568.74     6387.28    133.58 o 
  18   0  -2     1793.68     1705.62     52.43 o 
  20   0  -2     1447.29     1590.30     86.08 o 
  22   0  -2      246.42      273.60     17.25 o 
  24   0  -2     1356.85     1416.63     49.42 o 
  26   0  -2      266.12      313.45     52.62 o 
  28   0  -2      239.67      236.32     44.24 o 
  30   0  -2       57.98       44.54     12.40 o 
  32   0  -2     1327.30     1524.78    145.84 o 
   0   1  -2     9953.24     9295.48    120.29 o 
   1   1  -2     6808.33     6737.08     79.42 o 
   2   1  -2     1712.18     1797.34     26.43 o 
   3   1  -2      392.48      428.19      6.15 o 
   4   1  -2    45018.04    39910.75   1589.36 o 
   5   1  -2     1422.51     1297.63     16.94 o 
   6   1  -2       31.79       63.74      3.65 o 
   7   1  -2    33073.75    31149.03    216.57 o 
   8   1  -2    11727.49    10991.44     73.22 o 
   9   1  -2     9993.68     9028.84    123.63 o 
  10   1  -2       94.13       75.45      9.48 o 
  11   1  -2      957.95     1036.69     19.99 o 
  12   1  -2     6142.75     6734.15     70.24 o 
  13   1  -2     2886.22     3164.20     58.20 o 
  14   1  -2     2313.97     2159.80     40.36 o 
  15   1  -2       22.23       15.38      7.30 o 
  16   1  -2     3432.26     3745.10     50.21 o 
  17   1  -2       87.41       78.15     22.41 o 
  18   1  -2      768.77      763.13     19.55 o 
  19   1  -2       92.48       81.92     12.10 o 
  20   1  -2       82.25       65.75     13.12 o 
  21   1  -2      988.78     1112.62     26.34 o 
  22   1  -2     1482.01     1449.05     37.80 o 
  23   1  -2     1082.02     1017.55     29.35 o 
  24   1  -2      471.13      521.79     26.98 o 
  25   1  -2      349.41      395.41     31.19 o 
  26   1  -2       53.52       76.75     14.45 o 
  27   1  -2       44.16       38.96      7.54 o 
  28   1  -2      195.97      195.00     26.15 o 
  29   1  -2       27.63       39.26      7.92 o 
  30   1  -2     1051.60     1107.42     35.54 o 
  31   1  -2      135.92      112.61     25.08 o 
  32   1  -2      269.59      249.13     51.23 o 
   0   2  -2     8449.19     7714.77     96.76 o 
   1   2  -2     7462.07     6671.99     76.36 o 
   2   2  -2    19813.10    18118.84    232.60 o 
   3   2  -2    24381.85    23157.92    433.75 o 
   4   2  -2     4709.95     4429.02     65.38 o 
   5   2  -2     8018.64     7534.28     54.19 o 
   6   2  -2     5340.84     5354.73     75.59 o 
   7   2  -2     7070.50     6924.55     76.42 o 
   8   2  -2      567.60      691.45     11.60 o 
   9   2  -2     1867.70     1971.32     31.00 o 
  10   2  -2     4516.19     4459.43     59.69 o 
  11   2  -2     1828.05     1877.11     31.85 o 
  12   2  -2     4980.32     4835.07     64.78 o 
  13   2  -2      980.94     1081.51     24.06 o 
  14   2  -2     5037.67     5271.51     74.47 o 
  15   2  -2      428.67      491.83     14.97 o 
  16   2  -2     1507.43     1668.58     34.58 o 
  17   2  -2      596.17      560.41     15.26 o 
  18   2  -2      164.50      198.64     14.76 o 
  19   2  -2      359.59      390.06     15.95 o 
  20   2  -2      997.82      938.51     38.57 o 
  21   2  -2      935.10      957.88     31.36 o 
  22   2  -2      163.36      168.30     20.36 o 
  23   2  -2      211.99      236.34     25.44 o 
  24   2  -2      127.97      115.19     13.63 o 
  25   2  -2       47.18       61.50     11.63 o 
  26   2  -2       85.24      104.30     20.43 o 
  27   2  -2      390.45      392.96     54.96 o 
  28   2  -2      772.70      803.54     32.22 o 
  29   2  -2      837.92      842.96     37.19 o 
  30   2  -2       96.78       81.57     15.28 o 
  31   2  -2      264.20      227.74     37.10 o 
  32   2  -2      764.81      805.37     32.83 o 
   0   3  -2     1231.59     1345.11     22.62 o 
   1   3  -2      105.79      150.00      4.49 o 
   2   3  -2      195.77      225.90      3.83 o 
   3   3  -2      646.41      554.40      7.84 o 
   4   3  -2     1780.04     1970.63     29.10 o 
   5   3  -2      396.14      385.15      8.27 o 
   6   3  -2     1493.23     1581.29     20.07 o 
   7   3  -2     5715.20     5424.32     62.05 o 
   8   3  -2      842.17      885.19     16.16 o 
   9   3  -2     2167.56     2270.74     35.07 o 
  10   3  -2      444.98      436.02     13.49 o 
  11   3  -2      734.51      767.34     13.85 o 
  12   3  -2     4667.06     5003.76     76.48 o 
  13   3  -2     3003.66     3297.75     20.88 o 
  14   3  -2       35.17       35.44      6.02 o 
  15   3  -2     2173.86     2168.80     32.02 o 
  16   3  -2      265.49      293.16     16.12 o 
  17   3  -2      164.94      179.65     18.97 o 
  18   3  -2      843.98      836.75     26.92 o 
  19   3  -2      793.64      721.03     34.49 o 
  20   3  -2       64.28       48.86     11.37 o 
  21   3  -2     2186.34     2214.65     44.09 o 
  22   3  -2      633.61      654.67     23.60 o 
  23   3  -2     2150.57     2299.71     51.14 o 
  24   3  -2      378.65      370.21     30.05 o 
  25   3  -2      146.65      129.99     18.15 o 
  26   3  -2      207.82      198.25     34.14 o 
  27   3  -2      604.79      585.87     43.16 o 
  28   3  -2      305.44      261.83     48.39 o 
  29   3  -2      421.61      419.89     37.66 o 
  30   3  -2      185.18      173.52     30.89 o 
  31   3  -2      345.82      317.46     37.33 o 
   0   4  -2     4392.15     4320.63     63.28 o 
   1   4  -2     3075.50     3418.43     36.94 o 
   2   4  -2     8700.99     9111.86     73.45 o 
   3   4  -2     2163.87     2228.81     37.59 o 
   4   4  -2     1320.36     1252.36     21.48 o 
   5   4  -2      173.02      201.62      9.79 o 
   6   4  -2     1856.95     1885.64     26.69 o 
   7   4  -2     2489.22     2702.18     40.12 o 
   8   4  -2     1156.64     1177.59     21.46 o 
   9   4  -2     3229.64     3290.64     32.64 o 
  10   4  -2     2562.84     2885.09     46.56 o 
  11   4  -2     1585.82     1810.48     30.43 o 
  12   4  -2      751.13      746.83     21.54 o 
  13   4  -2      781.29      757.80     17.28 o 
  14   4  -2      160.74      160.13      7.58 o 
  15   4  -2      174.60      166.80      8.05 o 
  16   4  -2      839.40      844.00     23.72 o 
  17   4  -2     1432.49     1405.17     33.76 o 
  18   4  -2      171.99      181.46     16.23 o 
  19   4  -2      208.57      228.38     12.63 o 
  20   4  -2       51.57       58.44     10.71 o 
  21   4  -2     1577.88     1585.20     49.27 o 
  22   4  -2      200.97      183.98     26.19 o 
  23   4  -2      219.21      203.92     36.25 o 
  24   4  -2      110.74      103.97     16.85 o 
  25   4  -2      451.81      499.76     22.09 o 
  26   4  -2      836.36      820.98     46.46 o 
  27   4  -2      777.98      813.37     40.75 o 
  28   4  -2      268.65      208.78     32.00 o 
  29   4  -2      207.55      189.15     30.75 o 
  30   4  -2      236.22      183.99     28.66 o 
   0   5  -2     1210.26     1278.79     20.62 o 
   1   5  -2     3437.54     3385.76     27.60 o 
   2   5  -2      471.59      499.58     24.46 o 
   3   5  -2     3642.71     3714.01     57.37 o 
   4   5  -2     1042.22     1127.92     16.55 o 
   5   5  -2      975.04      970.24     22.91 o 
   6   5  -2       13.57       23.46      5.43 o 
   7   5  -2     6414.08     6755.23    120.30 o 
   8   5  -2     3642.28     4102.15     46.08 o 
   9   5  -2     1594.23     1838.59     25.62 o 
  10   5  -2     3864.48     4006.20     53.60 o 
  11   5  -2      127.77      120.40      7.01 o 
  12   5  -2       65.36       58.76      8.74 o 
  13   5  -2       49.49       42.89      7.21 o 
  14   5  -2      373.89      388.16      7.58 o 
  15   5  -2     1998.81     1885.84     27.80 o 
  16   5  -2      370.22      401.58     15.77 o 
  17   5  -2      230.27      228.14      8.50 o 
  18   5  -2       25.41       40.93     13.45 o 
  19   5  -2      536.12      557.52     17.63 o 
  20   5  -2       87.71       77.88     18.91 o 
  21   5  -2      285.91      259.88     36.38 o 
  22   5  -2      645.50      647.37     21.57 o 
  23   5  -2      978.30     1023.88     53.79 o 
  24   5  -2      142.19      157.82     29.91 o 
  25   5  -2      352.50      328.82     26.57 o 
  26   5  -2      118.01      114.06     16.77 o 
  27   5  -2      102.13       95.90     19.93 o 
  28   5  -2       78.46       67.92     14.54 o 
  29   5  -2      665.73      762.77     47.65 o 
   0   6  -2     2580.63     2385.48     36.62 o 
   1   6  -2      390.63      404.36     13.41 o 
   2   6  -2     1498.90     1513.14     23.07 o 
   3   6  -2      138.09      183.04      7.28 o 
   4   6  -2      122.66      147.16      6.54 o 
   5   6  -2      109.25      113.63      7.12 o 
   6   6  -2      763.44      756.23     16.60 o 
   7   6  -2       59.26       65.92      8.69 o 
   8   6  -2      474.43      468.13     12.66 o 
   9   6  -2     2595.07     2757.93     44.70 o 
  10   6  -2      276.48      240.38     16.16 o 
  11   6  -2      458.77      490.83     13.53 o 
  12   6  -2      304.03      261.09      8.90 o 
  13   6  -2     2079.11     2188.59     29.47 o 
  14   6  -2     1688.61     1643.86     36.71 o 
  15   6  -2      570.34      556.67     15.97 o 
  16   6  -2     1134.87     1173.45     20.82 o 
  17   6  -2      649.94      627.00     15.66 o 
  18   6  -2      438.00      467.17     23.02 o 
  19   6  -2      825.97      843.49     26.31 o 
  20   6  -2     1139.26     1183.81     42.63 o 
  21   6  -2       48.27       51.93     13.34 o 
  22   6  -2       83.30       65.48     14.34 o 
  23   6  -2      875.77      900.67     39.78 o 
  24   6  -2      216.48      180.66     32.59 o 
  25   6  -2       34.99       26.02      8.18 o 
  26   6  -2      212.17      235.99     52.50 o 
  27   6  -2     1651.16     1827.66    127.39 o 
  28   6  -2       22.21       30.03     11.49 o 
   0   7  -2      238.93      173.59     23.49 o 
   1   7  -2     1112.56     1218.98     18.99 o 
   2   7  -2       74.84       74.14      8.75 o 
   3   7  -2      449.74      499.89     10.91 o 
   4   7  -2      288.04      271.62     10.05 o 
   5   7  -2      667.99      642.91     24.08 o 
   6   7  -2     4384.39     4465.29     68.21 o 
   7   7  -2      482.76      432.78     20.08 o 
   8   7  -2      432.39      443.19      9.76 o 
   9   7  -2      591.99      596.80     20.24 o 
  10   7  -2       44.23       48.04     14.81 o 
  11   7  -2      303.17      284.28     10.56 o 
  12   7  -2     1815.41     1924.23     38.14 o 
  13   7  -2     2650.33     2773.19     47.71 o 
  14   7  -2      124.31      138.02     22.79 o 
  15   7  -2      185.18      173.92     26.90 o 
  16   7  -2      218.89      245.49     23.74 o 
  17   7  -2     1651.71     1568.72     48.87 o 
  18   7  -2     1294.54     1296.87     58.23 o 
  19   7  -2      873.37      889.89     31.74 o 
  20   7  -2       71.62       64.40     17.21 o 
  21   7  -2      656.62      648.30     26.28 o 
  22   7  -2      398.49      389.36     57.97 o 
  23   7  -2     1039.47     1091.79     43.45 o 
  24   7  -2      379.68      365.44     78.45 o 
  25   7  -2      235.37      170.08     65.69 o 
  26   7  -2      411.94      497.06     62.12 o 
   0   8  -2      739.80      734.86     57.36 o 
   1   8  -2      572.69      515.65     13.95 o 
   2   8  -2     1847.70     1904.64     37.41 o 
   3   8  -2     1429.96     1478.50     52.81 o 
   4   8  -2     6106.88     6511.63     80.81 o 
   5   8  -2     2212.67     2160.13     44.65 o 
   6   8  -2     2240.54     2256.76     31.23 o 
   7   8  -2      429.44      422.47      9.72 o 
   8   8  -2      430.82      451.38     12.43 o 
   9   8  -2      238.63      245.77     14.65 o 
  10   8  -2      553.69      561.59     17.49 o 
  11   8  -2      619.51      618.56     30.84 o 
  12   8  -2      211.47      172.61     39.22 o 
  13   8  -2      732.09      815.25     34.46 o 
  14   8  -2      247.77      249.99     48.19 o 
  15   8  -2      437.81      464.19     31.22 o 
  16   8  -2      547.08      482.22     29.17 o 
  17   8  -2      172.28      141.96     36.30 o 
  18   8  -2      200.41      190.44     39.08 o 
  19   8  -2       35.68       33.26     13.59 o 
  20   8  -2       92.95       69.68     15.00 o 
  21   8  -2      161.53      144.75     34.20 o 
  22   8  -2       72.04       42.11     17.39 o 
  23   8  -2       26.04       21.99     18.22 o 
  24   8  -2       64.19       78.04     26.65 o 
   0   9  -2     2078.11     2097.86     64.55 o 
   1   9  -2      420.78      349.27     36.47 o 
   2   9  -2     1547.11     1526.09     24.85 o 
   3   9  -2      324.95      335.48     19.56 o 
   4   9  -2        4.97        7.68      3.94 o 
   5   9  -2      661.61      745.11     38.89 o 
   6   9  -2      483.97      474.81     15.49 o 
   7   9  -2      362.85      370.81     19.73 o 
   8   9  -2     1126.96     1290.47     42.95 o 
   9   9  -2      548.07      601.42     69.90 o 
  10   9  -2     1494.92     1498.19     55.59 o 
  11   9  -2      779.39      789.87     32.32 o 
  12   9  -2       28.88       27.56     13.48 o 
  13   9  -2      100.74       82.07     28.09 o 
  14   9  -2      222.38      220.21     50.12 o 
  15   9  -2       65.67       69.38     23.78 o 
  16   9  -2      122.09      145.00     39.71 o 
  17   9  -2      146.39      174.39     31.99 o 
  18   9  -2       71.22       45.44     18.15 o 
  19   9  -2      295.34      216.16     51.71 o 
  20   9  -2       93.30       98.97     23.04 o 
  21   9  -2      129.42       88.00     26.64 o 
   0  10  -2      437.65      443.67     14.87 o 
   1  10  -2      553.24      512.67     16.72 o 
   2  10  -2      209.94      200.82     21.47 o 
   3  10  -2       86.16       55.58     21.71 o 
   4  10  -2      789.76      774.18     21.21 o 
   5  10  -2      404.91      426.12     26.57 o 
   6  10  -2      308.42      301.32     14.88 o 
   7  10  -2      592.65      585.62     21.12 o 
   8  10  -2      480.28      452.48     44.15 o 
   9  10  -2       14.51       17.04      9.14 o 
  10  10  -2      234.59      230.86     53.56 o 
  11  10  -2      141.93      123.63     21.50 o 
  12  10  -2      172.58      144.97     37.10 o 
  13  10  -2       54.50       38.26     11.70 o 
  14  10  -2       63.75       74.47     24.95 o 
  15  10  -2       48.90       64.28     17.69 o 
  16  10  -2      250.57      209.15     51.98 o 
  17  10  -2      401.16      398.13     40.89 o 
   1  11  -2      160.02      153.36     52.59 o 
   2  11  -2        2.22        7.20     14.01 o 
   3  11  -2        7.35       -4.80     17.12 o 
   4  11  -2        5.22       -1.56     19.71 o 
   5  11  -2       47.63       41.69     13.61 o 
   6  11  -2       16.65       25.57      7.19 o 
   7  11  -2       11.19       18.56      9.97 o 
   8  11  -2      304.29      208.74     53.42 o 
   9  11  -2      180.93      187.05     35.92 o 
  10  11  -2       62.72       52.40     21.10 o 
  11  11  -2      632.17      736.58     34.82 o 
  12  11  -2       34.61       32.11     19.14 o 
   4   0  -1      689.85      506.63     11.60 o 
   6   0  -1     1002.57      621.86     14.49 o 
   8   0  -1    14849.38    13588.28    250.44 o 
  10   0  -1     7135.61     7973.15     80.26 o 
  12   0  -1     8613.25     7409.32     94.01 o 
  14   0  -1    13235.18    13529.06    203.71 o 
  16   0  -1     3321.16     3261.70     82.79 o 
  18   0  -1      889.30      848.39     29.75 o 
  20   0  -1      557.23      575.32     22.37 o 
  22   0  -1     1010.69     1018.78     61.90 o 
  24   0  -1     1415.74     1494.00     53.09 o 
  26   0  -1      821.48      796.41     62.61 o 
  28   0  -1      837.49      796.26     54.96 o 
  30   0  -1      188.45      157.62     38.52 o 
  32   0  -1      353.61      331.43     95.39 o 
   1   1  -1    12584.94    10998.72     81.07 o 
   2   1  -1     2292.74     2243.41     29.27 o 
   3   1  -1     1838.39     1773.01     29.74 o 
   4   1  -1      209.48       86.72      3.66 o 
   5   1  -1      923.51      991.64     15.28 o 
   6   1  -1      432.04      438.69     10.50 o 
   7   1  -1    22524.03    22122.48    165.44 o 
   8   1  -1     2396.60     2366.96     53.27 o 
   9   1  -1      940.34      899.47     24.76 o 
  10   1  -1      109.48       70.84      7.64 o 
  11   1  -1    10803.88    10221.32    120.03 o 
  12   1  -1     4681.61     4235.19     74.12 o 
  13   1  -1      319.45      434.44     14.38 o 
  14   1  -1     4886.26     5016.49     74.94 o 
  15   1  -1      839.87      850.95     23.50 o 
  16   1  -1      561.88      549.03     15.42 o 
  17   1  -1       81.33       64.19     14.16 o 
  18   1  -1     2309.80     2281.36     36.65 o 
  19   1  -1     1260.36     1361.66     29.16 o 
  20   1  -1      240.69      215.53     13.17 o 
  21   1  -1       56.07       64.32     10.60 o 
  22   1  -1      351.78      378.81     19.23 o 
  23   1  -1       12.30        4.30      6.60 o 
  24   1  -1     1243.92     1290.52     32.74 o 
  25   1  -1      280.36      292.43     33.78 o 
  26   1  -1      862.25      950.04     33.44 o 
  27   1  -1      294.03      275.98     30.71 o 
  28   1  -1      170.13      175.13     24.61 o 
  29   1  -1      273.91      228.56     32.18 o 
  30   1  -1        6.53       28.73      9.30 o 
  31   1  -1       99.91      105.55     21.39 o 
  32   1  -1      407.51      383.12     62.85 o 
   1   2  -1     6360.04     6231.79     67.67 o 
   2   2  -1     2160.59     1921.96     22.68 o 
   3   2  -1     9564.83     9075.35     66.46 o 
   4   2  -1     5397.36     4583.03     71.61 o 
   5   2  -1    15601.32    13926.03    170.36 o 
   6   2  -1     6514.93     6331.43     75.17 o 
   7   2  -1     3788.17     3452.99     37.65 o 
   8   2  -1      837.12      762.87     15.67 o 
   9   2  -1     5045.12     4557.51     54.22 o 
  10   2  -1     1239.82     1218.83     20.16 o 
  11   2  -1     1742.51     1749.97     27.67 o 
  12   2  -1     3294.94     3404.48     69.50 o 
  13   2  -1      273.38      254.32     14.39 o 
  14   2  -1      886.67      836.18     26.00 o 
  15   2  -1      480.26      478.09     16.75 o 
  16   2  -1     1016.78     1063.26     28.73 o 
  17   2  -1      166.78      186.44     11.27 o 
  18   2  -1      754.62      742.93     21.71 o 
  19   2  -1      746.78      733.76     24.31 o 
  20   2  -1      430.45      490.16     21.03 o 
  21   2  -1      337.33      394.40     24.13 o 
  22   2  -1      698.37      761.47     31.61 o 
  23   2  -1     1203.44     1280.46     34.54 o 
  24   2  -1     1027.63     1032.70     30.90 o 
  25   2  -1      167.94      161.54     22.59 o 
  26   2  -1      508.12      580.90     26.71 o 
  27   2  -1       16.59       25.56     10.41 o 
  28   2  -1      323.26      305.20     33.78 o 
  29   2  -1      125.86      136.52     17.40 o 
  30   2  -1      328.70      348.95     30.56 o 
  31   2  -1      313.72      274.93     53.87 o 
  32   2  -1      256.50      243.31     43.10 o 
   1   3  -1      301.93      207.26      4.64 o 
   2   3  -1     6680.65     5888.32     90.72 o 
   3   3  -1     6959.99     6057.57    102.71 o 
   4   3  -1     5956.51     5085.80     49.24 o 
   5   3  -1     6250.09     5741.05     58.13 o 
   6   3  -1      236.85      213.52      6.17 o 
   7   3  -1     1229.89     1125.31     18.08 o 
   8   3  -1     1303.62     1337.51     20.19 o 
   9   3  -1     5595.30     5586.15     86.82 o 
  10   3  -1       11.12       16.47      4.93 o 
  11   3  -1     7458.21     7509.78    125.59 o 
  12   3  -1     1265.85     1174.01     32.72 o 
  13   3  -1     2149.48     2403.97     43.69 o 
  14   3  -1      550.90      606.52     12.24 o 
  15   3  -1      430.74      511.54     14.71 o 
  16   3  -1     2464.43     2502.80     42.38 o 
  17   3  -1      805.34      796.76     20.40 o 
  18   3  -1      567.73      582.24     26.31 o 
  19   3  -1     1034.27     1000.99     38.49 o 
  20   3  -1      171.70      156.37     25.07 o 
  21   3  -1      665.63      679.63     15.03 o 
  22   3  -1       81.22       88.52     11.19 o 
  23   3  -1      459.15      452.41     14.96 o 
  24   3  -1      377.93      403.61     20.30 o 
  25   3  -1      113.95      112.45     17.91 o 
  26   3  -1      186.33      244.14     35.86 o 
  27   3  -1      362.27      367.03     42.53 o 
  28   3  -1       14.18       25.43     11.09 o 
  29   3  -1      428.33      417.01     42.99 o 
  30   3  -1      127.81       83.79     20.17 o 
  31   3  -1      181.84      123.90     23.87 o 
   1   4  -1     7402.83     7061.90     93.70 o 
   2   4  -1     1305.73     1255.74     17.99 o 
   3   4  -1     1024.66      823.12      9.75 o 
   4   4  -1      592.34      659.38     11.23 o 
   5   4  -1     1688.34     1505.32     21.97 o 
   6   4  -1      142.15      109.93      7.06 o 
   7   4  -1     3036.96     2849.12     36.45 o 
   8   4  -1       49.38       65.17      3.41 o 
   9   4  -1     9801.48     9545.65    127.09 o 
  10   4  -1      251.26      265.39      9.92 o 
  11   4  -1       71.47       41.66      5.70 o 
  12   4  -1     1342.31     1451.30     25.17 o 
  13   4  -1      394.95      452.59     11.60 o 
  14   4  -1      122.27      129.28     11.72 o 
  15   4  -1      116.74      104.69      7.97 o 
  16   4  -1      490.26      530.46     18.08 o 
  17   4  -1      425.82      421.33     17.47 o 
  18   4  -1      472.03      488.69      8.78 o 
  19   4  -1     1539.91     1536.57     33.45 o 
  20   4  -1     1292.99     1367.03     63.74 o 
  21   4  -1       56.03       59.92     13.21 o 
  22   4  -1      397.38      359.28     26.26 o 
  23   4  -1      645.01      726.44     18.61 o 
  24   4  -1      203.81      223.31     29.83 o 
  25   4  -1      611.43      608.72     41.80 o 
  26   4  -1       22.97       20.03     11.90 o 
  27   4  -1     1169.92     1194.53     39.40 o 
  28   4  -1      117.37      111.00     20.02 o 
  29   4  -1       85.59       82.02     14.79 o 
  30   4  -1      103.34       71.82     18.30 o 
   1   5  -1     1399.76     1366.52     22.82 o 
   2   5  -1     2522.11     2810.48     42.20 o 
   3   5  -1     3375.32     3338.70     66.31 o 
   4   5  -1     3360.75     3643.15     71.13 o 
   5   5  -1     4847.31     4952.38     66.65 o 
   6   5  -1      256.28      245.71      6.37 o 
   7   5  -1     1084.42     1109.04     16.24 o 
   8   5  -1      495.82      525.92     13.72 o 
   9   5  -1     6681.39     6546.20     55.60 o 
  10   5  -1     3079.72     3375.44     35.28 o 
  11   5  -1     3211.15     3154.06     37.11 o 
  12   5  -1      150.39      152.29      5.48 o 
  13   5  -1      287.85      277.84      4.60 o 
  14   5  -1       76.23      101.50      5.79 o 
  15   5  -1      243.85      267.33      7.97 o 
  16   5  -1      931.99      941.60     27.81 o 
  17   5  -1      919.84      944.19     40.19 o 
  18   5  -1       35.31       45.33      6.61 o 
  19   5  -1     1045.65     1012.56     33.02 o 
  20   5  -1      191.24      173.74     31.61 o 
  21   5  -1      443.26      507.08     22.99 o 
  22   5  -1      360.26      377.42     53.54 o 
  23   5  -1      830.07      848.83     30.77 o 
  24   5  -1       69.61       73.05     11.30 o 
  25   5  -1        7.54       21.19      9.30 o 
  26   5  -1       66.23       96.15     15.12 o 
  27   5  -1      814.87      893.82     36.04 o 
  28   5  -1      129.80      111.51     28.05 o 
  29   5  -1      564.01      620.52     25.24 o 
   1   6  -1     1085.71     1076.05     15.89 o 
   2   6  -1      435.42      436.49      9.52 o 
   3   6  -1     1065.82     1071.87     11.74 o 
   4   6  -1      661.11      620.83     19.92 o 
   5   6  -1      689.52      614.25     11.66 o 
   6   6  -1       54.49       43.75      5.10 o 
   7   6  -1      289.92      307.49     12.73 o 
   8   6  -1       40.87       50.54      3.47 o 
   9   6  -1      709.21      627.14      6.10 o 
  10   6  -1      310.44      374.47     13.82 o 
  11   6  -1      326.52      328.59      8.37 o 
  12   6  -1      460.59      446.67     21.23 o 
  13   6  -1      351.05      306.76     11.49 o 
  14   6  -1       30.56       39.67     10.55 o 
  15   6  -1       16.70       22.95      6.84 o 
  16   6  -1       54.94       58.83      8.91 o 
  17   6  -1      286.00      294.86     11.95 o 
  18   6  -1      352.21      363.39     16.48 o 
  19   6  -1     1725.20     1704.68     53.92 o 
  20   6  -1      174.85      158.57     18.61 o 
  21   6  -1      157.03      171.40     27.42 o 
  22   6  -1      138.28       89.45     22.43 o 
  23   6  -1     1709.63     1752.02     62.43 o 
  24   6  -1      390.61      358.96     26.54 o 
  25   6  -1      256.49      228.18     22.77 o 
  26   6  -1      815.47      778.33     29.92 o 
  27   6  -1      507.32      537.84     38.44 o 
  28   6  -1      235.44      237.45     50.24 o 
   1   7  -1     1020.76      967.26     17.08 o 
   2   7  -1       88.68       72.96     10.51 o 
   3   7  -1      797.63      801.73     16.87 o 
   4   7  -1     1260.72     1266.52     23.32 o 
   5   7  -1     2060.51     2129.56     25.18 o 
   6   7  -1      470.71      510.81     10.35 o 
   7   7  -1     2158.72     2183.96     24.94 o 
   8   7  -1     1092.14     1113.41     21.67 o 
   9   7  -1     1007.02      935.89     17.11 o 
  10   7  -1      272.21      300.08     41.25 o 
  11   7  -1     8865.66     9197.65    121.03 o 
  12   7  -1      964.07      967.02     59.06 o 
  13   7  -1     2231.93     2374.50     60.81 o 
  14   7  -1     1739.59     1882.67     55.62 o 
  15   7  -1      166.36      127.99     22.73 o 
  16   7  -1      964.39      968.97     32.74 o 
  17   7  -1      649.99      591.50     21.01 o 
  18   7  -1       64.31       42.63     13.08 o 
  19   7  -1       45.31       52.05     13.90 o 
  20   7  -1      826.68      855.81     23.89 o 
  21   7  -1       86.63       98.34     23.46 o 
  22   7  -1      109.85      103.84     21.60 o 
  23   7  -1      558.61      641.93     68.70 o 
  24   7  -1       26.16       21.92     30.19 o 
  25   7  -1      162.50      154.48     44.24 o 
  26   7  -1     1179.37     1132.53     51.89 o 
   1   8  -1      424.97      439.52     14.05 o 
   2   8  -1      380.78      353.75     13.95 o 
   3   8  -1      349.56      321.39     11.37 o 
   4   8  -1     1588.21     1631.32     28.03 o 
   5   8  -1     2749.21     2830.29     40.55 o 
   6   8  -1      666.07      724.71     21.98 o 
   7   8  -1      416.29      435.54     17.33 o 
   8   8  -1        6.09       -0.14      4.18 o 
   9   8  -1      365.70      358.19     13.28 o 
  10   8  -1      510.86      552.10     25.55 o 
  11   8  -1       33.38       27.21     16.31 o 
  12   8  -1     1910.09     1999.90     75.12 o 
  13   8  -1      349.11      394.34     37.33 o 
  14   8  -1       18.60       30.61     12.94 o 
  15   8  -1      501.36      525.24     39.39 o 
  16   8  -1      249.49      228.15     60.25 o 
  17   8  -1      205.90      211.55     47.47 o 
  18   8  -1      344.47      385.62     59.01 o 
  19   8  -1       21.62       22.87     16.32 o 
  20   8  -1       43.53       60.40     18.46 o 
  21   8  -1      590.14      544.88     38.35 o 
  22   8  -1       52.42       40.11     16.05 o 
  23   8  -1      271.66      251.36     43.21 o 
  24   8  -1      501.87      521.83     29.78 o 
   1   9  -1      305.53      307.32      9.86 o 
   2   9  -1       22.78       18.64      4.32 o 
   3   9  -1      485.65      512.08     10.93 o 
   4   9  -1     1443.77     1574.11     32.84 o 
   5   9  -1      616.42      590.32     14.31 o 
   6   9  -1      449.60      441.90     18.20 o 
   7   9  -1       36.40       49.76      8.45 o 
   8   9  -1      254.67      243.88     46.76 o 
   9   9  -1     1012.59      948.07     40.27 o 
  10   9  -1      112.68      109.05     26.32 o 
  11   9  -1     1156.78     1049.41     91.08 o 
  12   9  -1     1562.99     1490.51     82.81 o 
  13   9  -1      147.16       99.83     16.90 o 
  14   9  -1      290.14      284.27     19.60 o 
  15   9  -1      297.57      263.09     55.17 o 
  16   9  -1      457.49      386.90     55.54 o 
  17   9  -1      189.16      168.98     41.30 o 
  18   9  -1      557.81      509.00     97.53 o 
  19   9  -1       54.32       51.55     15.22 o 
  20   9  -1      247.31      164.08     39.56 o 
  21   9  -1        2.48      -11.48     15.53 o 
   1  10  -1      206.15      253.99     36.54 o 
   2  10  -1       50.23       46.29     15.40 o 
   3  10  -1      293.37      285.05     45.17 o 
   4  10  -1        3.23       12.88      9.01 o 
   5  10  -1      125.97      144.59     31.46 o 
   6  10  -1      247.91      244.63     18.83 o 
   7  10  -1       57.63       49.79     16.37 o 
   8  10  -1       68.02       75.32     11.52 o 
   9  10  -1       16.86       27.81      8.94 o 
  10  10  -1      112.09      131.22     21.49 o 
  11  10  -1      932.15      918.85    104.37 o 
  12  10  -1      187.62      170.88     36.65 o 
  13  10  -1      174.91      167.50     32.78 o 
  14  10  -1       86.76       64.98     29.07 o 
  15  10  -1       19.55       19.41     15.89 o 
  16  10  -1      121.41      136.46     26.59 o 
  17  10  -1      219.66      226.70     54.50 o 
   1  11  -1      155.87      118.67     62.97 o 
   2  11  -1        1.64        2.27      9.14 o 
   3  11  -1      494.07      562.02     66.34 o 
   4  11  -1       18.63       13.62     11.41 o 
   5  11  -1       73.15       33.33     18.74 o 
   6  11  -1      630.46      675.18    114.23 o 
   7  11  -1      134.55       87.56     22.63 o 
   8  11  -1       40.94       26.20      9.05 o 
   9  11  -1      279.55      268.97     49.87 o 
  10  11  -1       10.95       28.08     12.44 o 
  11  11  -1      190.51      191.48     40.86 o 
  12  11  -1       64.82       25.37     41.18 o 
   4   0   0       37.11       20.77      2.94 o 
   6   0   0      260.42      181.33     14.14 o 
   8   0   0    12514.17    13237.27    121.85 o 
  10   0   0       57.65       72.58     15.39 o 
  12   0   0      942.18      835.51     26.29 o 
  14   0   0     4451.65     4226.27    121.62 o 
  16   0   0       21.78       36.38     17.77 o 
  18   0   0      920.73      953.28     32.95 o 
  20   0   0     3642.34     4060.34    161.56 o 
  22   0   0      736.78      693.45     38.68 o 
  24   0   0     1344.71     1414.70     52.22 o 
  26   0   0        0.36       23.08      9.34 o 
  28   0   0     1498.36     1534.98     89.68 o 
  30   0   0      550.12      584.27     20.10 o 
  32   0   0      103.50       60.83     29.83 o 
   0   1   0     1852.42     1539.37     34.76 o 
   1   1   0    19393.32    16112.26    242.12 o 
   2   1   0     2940.31     2983.07     69.35 o 
   3   1   0      384.55      210.07      2.90 o 
   4   1   0      215.83      231.36      5.36 o 
   5   1   0      579.97      767.10      7.15 o 
   7   1   0     3989.81     4149.50     43.91 o 
   8   1   0       62.59       93.24      5.11 o 
   9   1   0     1025.73      861.17     11.49 o 
  10   1   0     1454.80     1483.49     25.44 o 
  11   1   0     2627.72     2661.77     45.94 o 
  12   1   0     2320.55     2243.82     41.46 o 
  13   1   0     3601.94     4257.83     73.41 o 
  14   1   0     2671.45     3129.40     57.10 o 
  15   1   0       27.21       19.69      5.03 o 
  16   1   0       35.09       16.29      5.84 o 
  17   1   0     2178.12     2227.27     45.15 o 
  18   1   0      204.48      215.24     12.82 o 
  19   1   0        0.96       15.89      5.29 o 
  20   1   0     1516.62     1416.83     34.58 o 
  21   1   0      156.62      181.08     20.64 o 
  22   1   0        7.51        4.39      5.27 o 
  23   1   0      122.86      136.90     18.33 o 
  24   1   0      424.08      449.12     13.08 o 
  25   1   0      363.08      426.41     22.50 o 
  26   1   0      160.74      151.35     22.80 o 
  27   1   0      245.76      213.64     30.07 o 
  28   1   0      661.22      752.13     24.66 o 
  29   1   0        3.98       14.86      6.12 o 
  30   1   0      629.53      593.40     53.37 o 
  31   1   0        0.27       10.88     14.41 o 
  32   1   0      501.92      576.14     90.29 o 
   1   2   0      337.89      289.41      3.06 o 
   2   2   0       14.87       24.69      2.53 o 
   3   2   0     4032.34     3351.91     53.01 o 
   4   2   0    25302.69    24925.79    316.06 o 
   5   2   0    10304.11     9307.65     54.62 o 
   6   2   0       82.03       80.39      2.41 o 
   7   2   0        7.81        3.65      2.35 o 
   8   2   0      824.50     1064.89     15.17 o 
   9   2   0     3384.21     3202.33     45.62 o 
  10   2   0      223.12      205.82      6.47 o 
  11   2   0     2101.75     2310.71     37.06 o 
  12   2   0      184.70      249.24     14.67 o 
  13   2   0       12.25       12.67      4.31 o 
  14   2   0     1770.11     1635.17     30.03 o 
  15   2   0      294.76      250.22     19.81 o 
  16   2   0     5297.27     5965.27     86.70 o 
  17   2   0       45.85       49.54      8.69 o 
  18   2   0      127.81      103.62     16.43 o 
  19   2   0      679.32      698.59     29.62 o 
  20   2   0     7625.48     8062.12    108.25 o 
  21   2   0      318.15      331.58     13.04 o 
  22   2   0      289.43      267.96     16.38 o 
  23   2   0     3367.45     3533.13     61.13 o 
  24   2   0     2378.49     2339.96     65.45 o 
  25   2   0      286.70      263.59     33.07 o 
  26   2   0      559.44      646.12     21.90 o 
  27   2   0      194.69      256.21     27.31 o 
  28   2   0        0.14       20.54      7.17 o 
  29   2   0        4.70        8.20      5.63 o 
  30   2   0      712.38      804.48     43.82 o 
  31   2   0      146.80      169.52     27.91 o 
  32   2   0       41.41       54.96     10.73 o 
   0   3   0     1091.84     1132.91     22.08 o 
   1   3   0      218.83      223.99      3.44 o 
   2   3   0     4090.71     4460.31     77.04 o 
   3   3   0     7663.70     7257.38     90.29 o 
   4   3   0       41.68       25.69      3.48 o 
   5   3   0     6753.74     6783.39     58.88 o 
   6   3   0      708.59      676.59     12.19 o 
   7   3   0      958.50      853.94      9.51 o 
   8   3   0     2954.23     2814.67     42.96 o 
   9   3   0     6940.37     6558.86     82.19 o 
  10   3   0     3138.45     3359.46     44.17 o 
  11   3   0     1215.45     1399.95     21.27 o 
  12   3   0     5109.98     5384.57     58.17 o 
  13   3   0      441.01      436.62     10.69 o 
  14   3   0     4479.10     4912.14     59.80 o 
  15   3   0     3622.24     3904.80     62.77 o 
  16   3   0      574.76      694.15     24.60 o 
  17   3   0     3097.06     3261.20     55.40 o 
  18   3   0      376.78      385.62     13.20 o 
  19   3   0       20.57       23.38     10.44 o 
  20   3   0     1929.88     2011.29     38.54 o 
  21   3   0        2.59        5.53      5.17 o 
  22   3   0       24.05       19.33      4.85 o 
  23   3   0      469.11      495.66     33.55 o 
  24   3   0     1292.28     1246.30     42.62 o 
  25   3   0     1143.77     1139.70     48.98 o 
  26   3   0      780.66      784.34     32.55 o 
  27   3   0     1012.40      989.49     43.30 o 
  28   3   0       32.18       25.96     11.87 o 
  29   3   0      227.16      237.98     33.19 o 
  30   3   0      996.73      895.76     39.26 o 
  31   3   0       27.79       23.06     13.94 o 
   0   4   0     3762.52     3653.23    114.81 o 
   1   4   0      280.40      311.47      7.65 o 
   2   4   0     1133.15     1259.32     19.45 o 
   3   4   0     2507.28     2776.70     42.04 o 
   4   4   0      875.37      926.14     16.41 o 
   5   4   0     4803.69     4946.75     65.97 o 
   6   4   0     2644.58     2769.35     44.98 o 
   7   4   0     1304.95     1105.07     19.53 o 
   8   4   0     3250.49     3429.86     50.72 o 
   9   4   0       75.99      102.70      7.67 o 
  10   4   0     2586.53     2353.72     37.75 o 
  11   4   0      263.38      210.34      9.83 o 
  12   4   0     1542.82     1437.95     21.69 o 
  13   4   0      437.10      449.80      9.62 o 
  14   4   0        6.46       13.83      3.42 o 
  15   4   0     2298.26     2145.49     33.21 o 
  16   4   0       13.01       16.14      3.68 o 
  17   4   0       13.96       18.27      4.15 o 
  18   4   0        4.68        7.87      3.46 o 
  19   4   0       90.53       92.08     16.44 o 
  20   4   0      119.12      118.37     26.65 o 
  21   4   0      494.22      504.23     18.43 o 
  22   4   0       83.26       80.47     18.97 o 
  23   4   0     2028.02     2277.94     67.87 o 
  24   4   0      248.86      243.94     33.62 o 
  25   4   0      119.98      118.22     22.45 o 
  26   4   0     1237.86     1176.24     37.91 o 
  27   4   0      140.31      149.21     21.36 o 
  28   4   0       58.73       75.10     13.57 o 
  29   4   0      996.17     1021.21     34.74 o 
  30   4   0       12.03       21.20      8.50 o 
   0   5   0      508.11      690.26     12.67 o 
   1   5   0       42.15       50.04      5.25 o 
   2   5   0       29.73       27.46      3.84 o 
   3   5   0      847.66      916.21     25.19 o 
   4   5   0       11.76       48.05      6.62 o 
   5   5   0       54.67       72.19      7.58 o 
   6   5   0       20.71       15.08      3.27 o 
   7   5   0     2815.90     2850.60     45.34 o 
   8   5   0       30.45       11.99      4.24 o 
   9   5   0        1.04        0.38      2.59 o 
  10   5   0      456.08      457.27     19.79 o 
  11   5   0      151.37      138.04      6.32 o 
  12   5   0      490.93      520.23     11.15 o 
  13   5   0      632.12      648.69     22.67 o 
  14   5   0      774.75      683.03     18.92 o 
  15   5   0      287.19      339.83     13.23 o 
  16   5   0     2698.07     2650.31    114.02 o 
  17   5   0      593.22      539.12     46.02 o 
  18   5   0        3.41       20.28      6.43 o 
  19   5   0      118.01      103.96     17.30 o 
  20   5   0      538.44      497.21     22.60 o 
  21   5   0      495.05      526.72     20.11 o 
  22   5   0        0.19        8.43      9.15 o 
  23   5   0        8.59        5.29      7.16 o 
  24   5   0       59.49       79.99     13.49 o 
  25   5   0      598.40      681.40     22.95 o 
  26   5   0      193.38      212.27     37.83 o 
  27   5   0      538.93      488.01     47.02 o 
  28   5   0      708.93      647.10     27.67 o 
  29   5   0        6.59       14.57     11.92 o 
   0   6   0       89.01       59.36     19.07 o 
   1   6   0      832.20      925.70     22.83 o 
   2   6   0        3.54       17.84      3.63 o 
   3   6   0       35.38       42.64      6.18 o 
   4   6   0       54.42       53.56      5.84 o 
   5   6   0      740.22      756.17     22.40 o 
   6   6   0        9.98       29.51      4.75 o 
   7   6   0     1795.21     1711.09     30.96 o 
   8   6   0      230.83      209.98      7.39 o 
   9   6   0      483.89      461.39      8.32 o 
  10   6   0      377.55      443.03     14.61 o 
  11   6   0        5.44       14.79      4.98 o 
  12   6   0       26.33       28.21      4.46 o 
  13   6   0      368.47      420.10      8.12 o 
  14   6   0     1365.26     1383.65     36.06 o 
  15   6   0     1461.10     1631.46     37.81 o 
  16   6   0       22.31       19.16      8.08 o 
  17   6   0     1419.15     1495.90     78.83 o 
  18   6   0     2018.16     2060.77     59.97 o 
  19   6   0      154.86      189.96     26.85 o 
  20   6   0       15.11       26.35      8.81 o 
  21   6   0       56.16       34.18     11.54 o 
  22   6   0      551.92      578.31     21.50 o 
  23   6   0      571.89      625.84     23.78 o 
  24   6   0       20.26       14.15     12.07 o 
  25   6   0      650.72      733.85     26.37 o 
  26   6   0       21.04       10.55     15.18 o 
  27   6   0       76.83       77.24     13.92 o 
  28   6   0       26.78       25.73     11.49 o 
   0   7   0     4195.19     4263.96     81.45 o 
   1   7   0      282.86      270.68      8.26 o 
   2   7   0      740.47      689.97     13.85 o 
   3   7   0     1250.51     1391.47     25.11 o 
   4   7   0      473.71      519.94     16.48 o 
   5   7   0      477.96      515.74     14.27 o 
   6   7   0      568.78      584.20     14.99 o 
   7   7   0     1103.33     1017.17     19.30 o 
   8   7   0     1195.59     1177.12     26.85 o 
   9   7   0      574.55      505.50     25.78 o 
  10   7   0      783.73      735.69     17.72 o 
  11   7   0     5455.74     5708.63    130.09 o 
  12   7   0    12065.96    12463.34    239.46 o 
  13   7   0      280.42      307.11     44.12 o 
  14   7   0      627.78      636.62     15.47 o 
  15   7   0       23.75       27.09      6.31 o 
  16   7   0     1145.99     1107.15     32.94 o 
  17   7   0      340.27      344.64     16.66 o 
  18   7   0      129.05      130.48     27.14 o 
  19   7   0       52.31       65.98     15.96 o 
  20   7   0     1100.27     1199.21     41.73 o 
  21   7   0       48.09       49.22     11.34 o 
  22   7   0      174.04      189.53     27.09 o 
  23   7   0       38.70       25.39      8.02 o 
  24   7   0      135.34       99.02     17.79 o 
  25   7   0      283.70      278.70     43.71 o 
  26   7   0        0.20        6.50     19.52 o 
   0   8   0      554.63      584.68     22.06 o 
   1   8   0       59.58       40.67      8.35 o 
   2   8   0     3510.42     3636.28     61.35 o 
   3   8   0      699.61      696.39     14.92 o 
   4   8   0       25.35       22.56      4.70 o 
   5   8   0      842.69      859.94     22.03 o 
   6   8   0      140.59      128.37     13.48 o 
   7   8   0      476.14      443.60      9.25 o 
   8   8   0     1092.59     1123.04     28.67 o 
   9   8   0     1004.55     1082.54     49.76 o 
  10   8   0     4864.64     4897.19    115.24 o 
  11   8   0      968.18      935.81     33.38 o 
  12   8   0       14.82       13.93      9.29 o 
  13   8   0      790.08      862.59     29.37 o 
  14   8   0      353.11      402.52     33.25 o 
  15   8   0      602.36      699.93     31.37 o 
  16   8   0      458.05      476.10     14.30 o 
  17   8   0        6.17        6.25     11.01 o 
  18   8   0       35.74       32.35     24.93 o 
  19   8   0      539.22      490.46     37.35 o 
  20   8   0       43.85       33.31     11.87 o 
  21   8   0      235.65      212.62     40.11 o 
  22   8   0       80.09      109.58     23.79 o 
  23   8   0        0.02        6.07      8.04 o 
  24   8   0       25.38       23.88     17.63 o 
   0   9   0     1224.39     1178.05     40.23 o 
   1   9   0        7.61        5.10      5.20 o 
   2   9   0      595.22      676.60     17.75 o 
   3   9   0       70.12       77.52     11.20 o 
   4   9   0       34.65       28.62      5.51 o 
   5   9   0       23.05       22.75      5.53 o 
   6   9   0       80.05       84.42     12.16 o 
   7   9   0       13.81       21.52      8.51 o 
   8   9   0      702.56      712.52     18.91 o 
   9   9   0      331.69      343.24     41.59 o 
  10   9   0      373.98      452.49     17.14 o 
  11   9   0       79.52       71.89     13.10 o 
  12   9   0      415.85      397.90     29.94 o 
  13   9   0      126.74      150.62     33.91 o 
  14   9   0       51.96       38.57     12.83 o 
  15   9   0      225.54      182.53     31.00 o 
  16   9   0      267.32      229.21     48.70 o 
  17   9   0      282.06      277.95     64.05 o 
  18   9   0      338.88      298.13     58.60 o 
  19   9   0       38.80       55.89     17.02 o 
  20   9   0       52.44       33.94     18.06 o 
  21   9   0      244.11      185.54     34.41 o 
   0  10   0     1020.11     1199.27     46.92 o 
   1  10   0       11.91       10.17      4.83 o 
   2  10   0       25.16       19.23      6.16 o 
   3  10   0      259.95      253.78     13.69 o 
   4  10   0       10.12       11.15      4.22 o 
   5  10   0      177.51      142.32     25.49 o 
   6  10   0      629.99      666.71     17.49 o 
   7  10   0      552.20      604.92     30.76 o 
   8  10   0      426.80      451.87     19.40 o 
   9  10   0        4.82        6.46      7.11 o 
  10  10   0      317.09      236.60     39.79 o 
  11  10   0      200.13      187.81     38.09 o 
  12  10   0      413.35      354.97     19.10 o 
  13  10   0      105.47       52.78     13.74 o 
  14  10   0        5.84       31.17     13.91 o 
  15  10   0       98.75      125.19     23.16 o 
  16  10   0      206.95      200.28     60.63 o 
  17  10   0        3.42        1.97      7.06 o 
   0  11   0      328.89      349.84     27.95 o 
   1  11   0       11.66       14.13     18.19 o 
   2  11   0      584.59      552.49     48.54 o 
   3  11   0        0.75       15.11     10.59 o 
   4  11   0       55.63       40.38     12.83 o 
   5  11   0        8.07        4.32      8.33 o 
   6  11   0       10.44        9.14     12.58 o 
   7  11   0      259.06      291.93     77.75 o 
   8  11   0      659.73      647.48     51.75 o 
   9  11   0      496.10      317.81    143.31 o 
  10  11   0      564.17      587.54     39.57 o 
  11  11   0        5.58       26.95     10.39 o 
  12  11   0        0.03        0.48     12.03 o 
   4   0   1      665.90      486.66     12.64 o 
   6   0   1     1017.74      653.51     11.48 o 
   8   0   1    15001.88    13731.32    125.49 o 
  10   0   1     6993.58     8017.62     68.91 o 
  12   0   1     8617.09     7502.53     94.84 o 
  14   0   1    13172.04    13330.96    528.75 o 
  16   0   1     3214.71     3292.83     68.27 o 
  18   0   1      910.06      832.82     74.93 o 
  20   0   1      546.34      566.72     20.93 o 
  22   0   1     1031.48     1041.80     47.93 o 
  24   0   1     1462.17     1456.83     49.59 o 
  26   0   1      870.27      839.65     83.49 o 
  28   0   1      874.96      868.44     32.63 o 
  30   0   1      190.06      180.21     36.96 o 
  32   0   1      335.57      248.68     86.11 o 
   1   1   1    12507.55    11035.03     81.20 o 
   2   1   1     2356.77     2224.77     41.51 o 
   3   1   1     1872.56     1709.96     63.60 o 
   4   1   1      220.54       87.47      2.55 o 
   5   1   1      899.61      992.37     14.70 o 
   6   1   1      483.95      428.45      7.20 o 
   7   1   1    22484.09    22040.52    134.38 o 
   8   1   1     2462.13     2405.98     52.65 o 
   9   1   1      950.15      900.22     14.90 o 
  10   1   1      105.22       64.58      9.32 o 
  11   1   1    10861.30    10490.03     71.37 o 
  12   1   1     4633.11     4288.04     57.61 o 
  13   1   1      325.33      392.78     16.53 o 
  14   1   1     4911.11     4936.04     85.46 o 
  15   1   1      836.44      831.17     22.85 o 
  16   1   1      581.54      519.78     18.89 o 
  17   1   1       78.33       52.49     15.29 o 
  18   1   1     2248.50     2318.01     41.75 o 
  19   1   1     1239.98     1328.96     27.85 o 
  20   1   1      234.17      240.22     18.59 o 
  21   1   1       57.24       76.69     14.35 o 
  22   1   1      354.58      381.39     15.02 o 
  23   1   1       13.27       35.78      8.35 o 
  24   1   1     1245.43     1276.04     31.46 o 
  25   1   1      286.93      297.28     24.50 o 
  26   1   1      889.28      903.48     38.08 o 
  27   1   1      285.52      276.45     34.04 o 
  28   1   1      185.19      184.30     31.48 o 
  29   1   1      277.54      239.40     32.07 o 
  30   1   1        6.59        9.47      8.83 o 
  31   1   1       96.34       79.03     16.85 o 
  32   1   1      391.52      373.45     36.55 o 
   1   2   1     6440.32     6238.30     64.47 o 
   2   2   1     2214.01     1938.53     55.48 o 
   3   2   1     9416.50     9038.89    117.69 o 
   4   2   1     5507.81     4615.02    179.78 o 
   5   2   1    15447.58    14060.74    175.15 o 
   6   2   1     6684.34     6341.00    114.81 o 
   7   2   1     3740.01     3403.84    131.67 o 
   8   2   1      867.32      749.32     16.81 o 
   9   2   1     5081.47     4805.18     69.81 o 
  10   2   1     1210.43     1261.66     14.79 o 
  11   2   1     1749.61     1652.07     47.25 o 
  12   2   1     3297.95     3375.32     61.69 o 
  13   2   1      292.75      254.99      9.29 o 
  14   2   1      868.63      764.28     18.67 o 
  15   2   1      482.29      518.86     13.24 o 
  16   2   1     1013.23     1139.46     43.46 o 
  17   2   1      179.51      204.07     20.82 o 
  18   2   1      763.59      725.52     21.19 o 
  19   2   1      762.50      727.55     25.49 o 
  20   2   1      451.98      485.24     13.86 o 
  21   2   1      357.40      353.31     12.86 o 
  22   2   1      702.17      798.59     40.76 o 
  23   2   1     1183.40     1252.46     39.04 o 
  24   2   1     1003.51      965.19     34.73 o 
  25   2   1      168.90      158.70     20.21 o 
  26   2   1      496.32      564.49     47.16 o 
  27   2   1       20.18       32.21     10.98 o 
  28   2   1      325.50      307.54     23.32 o 
  29   2   1      121.32      114.10     16.43 o 
  30   2   1      327.62      277.43     57.02 o 
  31   2   1      302.05      325.51     49.98 o 
  32   2   1      249.49      231.13     31.12 o 
   1   3   1      306.58      208.07     14.59 o 
   2   3   1     6656.40     5942.10    187.23 o 
   3   3   1     7017.89     5869.11    170.67 o 
   4   3   1     5904.88     4934.03     83.27 o 
   5   3   1     6210.00     5839.76     98.00 o 
   6   3   1      217.36      230.38     12.35 o 
   7   3   1     1195.32     1155.95     29.99 o 
   8   3   1     1285.82     1333.38     34.34 o 
   9   3   1     5614.49     5643.22     79.44 o 
  10   3   1        9.95       14.66     14.27 o 
  11   3   1     7458.38     6815.27    124.05 o 
  12   3   1     1247.45     1176.25     34.02 o 
  13   3   1     2087.39     2307.70     34.35 o 
  14   3   1      578.17      600.40     11.96 o 
  15   3   1      427.27      516.52     12.84 o 
  16   3   1     2413.45     2533.19     39.71 o 
  17   3   1      777.16      802.99     19.46 o 
  18   3   1      573.41      585.62     16.33 o 
  19   3   1     1027.61     1003.72     28.62 o 
  20   3   1      167.17      171.13     13.65 o 
  21   3   1      639.80      691.15     13.97 o 
  22   3   1       84.53       66.80     11.39 o 
  23   3   1      473.38      470.52     22.20 o 
  24   3   1      387.00      375.50     21.67 o 
  25   3   1      122.57       96.42     21.62 o 
  26   3   1      194.88      195.69     32.32 o 
  27   3   1      361.23      380.72     45.32 o 
  28   3   1       17.20       20.63      8.58 o 
  29   3   1      441.96      449.93     25.55 o 
  30   3   1      128.26       90.59     20.97 o 
  31   3   1      189.39      183.18     33.36 o 
   1   4   1     7394.58     6944.01     42.98 o 
   2   4   1     1304.07     1220.66     21.22 o 
   3   4   1     1009.11      843.71     10.72 o 
   4   4   1      613.47      631.07     14.00 o 
   5   4   1     1687.99     1481.61     30.30 o 
   6   4   1      132.77      119.12     30.93 o 
   7   4   1     3029.92     2827.45     73.29 o 
   8   4   1       49.04       61.41     35.02 o 
   9   4   1     9735.98     9806.98    175.15 o 
  10   4   1      253.40      259.91     10.02 o 
  11   4   1       79.85       51.55     11.28 o 
  12   4   1     1347.83     1365.60     61.93 o 
  13   4   1      413.34      437.77     12.44 o 
  14   4   1      115.05      125.92     15.64 o 
  15   4   1      116.55      121.52     17.68 o 
  16   4   1      491.80      492.78     11.10 o 
  17   4   1      443.05      410.86     12.05 o 
  18   4   1      468.40      469.89     32.24 o 
  19   4   1     1499.49     1538.55     40.39 o 
  20   4   1     1288.80     1310.08     58.62 o 
  21   4   1       45.18       56.45     14.56 o 
  22   4   1      404.25      348.52     39.87 o 
  23   4   1      642.00      716.25     38.66 o 
  24   4   1      211.13      209.52     28.00 o 
  25   4   1      638.76      647.92     29.10 o 
  26   4   1       22.83       23.71      8.76 o 
  27   4   1     1187.38     1278.78     45.62 o 
  28   4   1      115.19      100.08     15.14 o 
  29   4   1       83.39       73.58     18.28 o 
  30   4   1      106.15       87.15     17.41 o 
   1   5   1     1411.75     1360.55     27.82 o 
   2   5   1     2537.76     2755.06     58.04 o 
   3   5   1     3432.08     3364.93     72.15 o 
   4   5   1     3330.69     3650.15     65.36 o 
   5   5   1     4810.09     5205.16     72.23 o 
   6   5   1      253.86      235.79      7.36 o 
   7   5   1     1120.34     1081.91     24.54 o 
   8   5   1      489.42      541.49     15.05 o 
   9   5   1     6700.68     6722.85    295.89 o 
  10   5   1     3113.34     3443.05    116.14 o 
  11   5   1     3200.05     3233.63    150.51 o 
  12   5   1      156.54      154.66     22.80 o 
  13   5   1      311.99      289.45     19.62 o 
  14   5   1       74.55       85.60     13.33 o 
  15   5   1      244.57      271.09     11.35 o 
  16   5   1      924.92      944.42     23.36 o 
  17   5   1      889.38      907.59     26.11 o 
  18   5   1       33.62       34.33      6.90 o 
  19   5   1     1029.82      978.09     35.10 o 
  20   5   1      198.27      193.14     25.81 o 
  21   5   1      423.98      459.92     14.60 o 
  22   5   1      359.50      328.83     22.00 o 
  23   5   1      818.06      818.54     40.89 o 
  24   5   1       65.71       59.67     16.40 o 
  25   5   1        9.06       34.34      7.42 o 
  26   5   1       69.82       53.22     14.60 o 
  27   5   1      833.61      891.55     46.40 o 
  28   5   1      133.36      107.11     24.95 o 
  29   5   1      591.33      620.11     57.02 o 
   1   6   1     1112.95      963.30     29.74 o 
   2   6   1      422.28      459.46     16.00 o 
   3   6   1     1078.76     1043.69     28.80 o 
   4   6   1      653.55      635.53     33.31 o 
   5   6   1      676.17      600.77     16.58 o 
   6   6   1       49.37       48.12      8.75 o 
   7   6   1      272.60      291.39      9.63 o 
   8   6   1       38.88       34.53     10.49 o 
   9   6   1      698.84      627.81     10.82 o 
  10   6   1      329.15      394.90     14.25 o 
  11   6   1      319.54      344.97      8.89 o 
  12   6   1      451.78      423.30     10.45 o 
  13   6   1      362.70      344.46     24.56 o 
  14   6   1       32.91       37.08      9.64 o 
  15   6   1       17.11        9.24      9.97 o 
  16   6   1       50.87       42.85      6.35 o 
  17   6   1      275.83      304.66     21.11 o 
  18   6   1      369.90      416.51     16.96 o 
  19   6   1     1682.78     1738.55     53.65 o 
  20   6   1      165.05      157.71     23.56 o 
  21   6   1      157.36      198.34     28.46 o 
  22   6   1      134.60      121.49     15.62 o 
  23   6   1     1720.18     1778.43     64.40 o 
  24   6   1      390.39      452.19     35.34 o 
  25   6   1      264.44      219.53     34.63 o 
  26   6   1      799.42      775.50     26.24 o 
  27   6   1      508.89      515.38     24.18 o 
  28   6   1      229.33      185.74     44.09 o 
   1   7   1      979.13     1033.39     30.23 o 
   2   7   1       78.47       87.04     12.88 o 
   3   7   1      814.43      737.37     22.44 o 
   4   7   1     1311.93     1291.60     37.63 o 
   5   7   1     2052.93     2050.53     46.85 o 
   6   7   1      486.63      519.61     16.81 o 
   7   7   1     2157.62     2188.56     40.39 o 
   8   7   1     1094.61     1177.91     39.49 o 
   9   7   1      978.53      981.42     58.61 o 
  10   7   1      253.31      284.32     33.40 o 
  11   7   1     8834.35     8922.73    160.26 o 
  12   7   1      954.67      916.72     72.83 o 
  13   7   1     2258.49     2419.54     57.21 o 
  14   7   1     1768.06     1903.79     62.80 o 
  15   7   1      163.11      122.76     21.52 o 
  16   7   1      965.16      967.32     27.80 o 
  17   7   1      660.61      642.19     21.53 o 
  18   7   1       54.97       62.24     12.01 o 
  19   7   1       41.81       62.95     14.87 o 
  20   7   1      805.30      880.21     44.15 o 
  21   7   1       97.03      110.46     20.23 o 
  22   7   1      115.11      132.26     27.79 o 
  23   7   1      565.73      560.58     31.62 o 
  24   7   1       23.86       22.93      6.44 o 
  25   7   1      163.58      130.33     36.11 o 
  26   7   1     1192.44     1129.42     38.66 o 
   1   8   1      445.75      456.07     16.36 o 
   2   8   1      362.10      339.34     17.15 o 
   3   8   1      361.22      314.44     15.66 o 
   4   8   1     1610.28     1591.74     42.50 o 
   5   8   1     2752.03     2964.70     84.30 o 
   6   8   1      637.42      744.96     28.44 o 
   7   8   1      426.58      453.45     29.23 o 
   8   8   1        7.22        6.21      5.05 o 
   9   8   1      350.87      361.27     21.47 o 
  10   8   1      522.74      527.10     47.45 o 
  11   8   1       37.02       35.57     12.45 o 
  12   8   1     1946.85     1988.38     61.65 o 
  13   8   1      356.69      381.84     19.72 o 
  14   8   1       20.11        8.46      7.41 o 
  15   8   1      496.67      569.75     19.55 o 
  16   8   1      246.32      238.07     30.24 o 
  17   8   1      211.25      209.72     30.82 o 
  18   8   1      342.33      346.87     22.56 o 
  19   8   1       18.88       24.56      8.35 o 
  20   8   1       44.06       43.39      9.48 o 
  21   8   1      605.82      627.80     76.94 o 
  22   8   1       49.55       73.05     23.59 o 
  23   8   1      276.43      264.05     57.75 o 
  24   8   1      502.10      541.23     63.42 o 
   1   9   1      300.39      311.45     28.76 o 
   2   9   1       18.66       14.80      7.07 o 
   3   9   1      484.45      451.02     12.86 o 
   4   9   1     1492.27     1476.82     40.37 o 
   5   9   1      622.72      596.72     15.53 o 
   6   9   1      450.69      403.98      9.67 o 
   7   9   1       37.96       52.18     14.26 o 
   8   9   1      247.66      247.98     39.92 o 
   9   9   1     1023.30     1033.54     38.10 o 
  10   9   1      109.50      110.09     18.11 o 
  11   9   1     1146.12     1167.79     42.84 o 
  12   9   1     1526.14     1537.71     45.59 o 
  13   9   1      149.60       95.51     17.47 o 
  14   9   1      296.45      284.58     38.25 o 
  15   9   1      294.25      299.70     18.52 o 
  16   9   1      460.74      476.25     38.97 o 
  17   9   1      184.13      151.12     28.37 o 
  18   9   1      561.67      547.22     24.88 o 
  19   9   1       58.49       52.12     21.79 o 
  20   9   1      242.93      158.61     38.02 o 
  21   9   1        1.86       26.97     15.57 o 
   1  10   1      211.15      222.79     20.96 o 
   2  10   1       45.90       40.48      7.47 o 
   3  10   1      292.10      318.04     24.13 o 
   4  10   1        5.27        8.26      3.72 o 
   5  10   1      130.20      111.26     19.07 o 
   6  10   1      257.52      201.62     32.97 o 
   7  10   1       58.34       40.20     11.36 o 
   8  10   1       63.98       58.34     14.82 o 
   9  10   1       16.68       25.27      8.83 o 
  10  10   1      108.96       95.51     16.10 o 
  11  10   1      928.13      936.88     46.74 o 
  12  10   1      198.46      144.53     26.81 o 
  13  10   1      179.94      167.97     29.27 o 
  14  10   1       83.86       69.52     16.83 o 
  15  10   1       18.44       20.38     16.83 o 
  16  10   1      122.38      141.58     35.18 o 
  17  10   1      219.95      196.78     67.85 o 
   1  11   1      155.56      122.30     26.99 o 
   2  11   1        1.15        1.46      6.83 o 
   4  11   1       17.44       10.08      9.51 o 
   5  11   1       78.03       62.74     13.76 o 
   6  11   1      627.24      624.21     25.89 o 
   7  11   1      133.82       76.25     20.93 o 
   8  11   1       37.76       28.79     10.83 o 
   9  11   1      286.35      235.33     49.20 o 
  10  11   1       11.03       14.48     11.65 o 
  11  11   1      191.01      216.15     41.22 o 
  12  11   1       63.16       28.08     15.11 o 
   0   0   2     6661.61     7441.49     67.59 o 
   2   0   2     9466.25     8297.93    147.39 o 
   4   0   2     8282.47     7638.94     99.80 o 
   8   0   2    20398.60    20243.50    183.66 o 
  10   0   2     1770.43     1914.39     47.40 o 
  12   0   2     2165.90     1989.35     49.16 o 
  14   0   2      689.95      623.43     17.17 o 
  16   0   2     5650.00     6165.47    124.83 o 
  18   0   2     1786.47     1653.03     77.43 o 
  20   0   2     1505.84     1608.23     75.80 o 
  22   0   2      251.73      306.08     37.16 o 
  24   0   2     1306.27     1466.10     50.62 o 
  26   0   2      262.22      323.17     72.79 o 
  28   0   2      234.37      258.89     70.10 o 
  30   0   2       59.68       51.49     21.20 o 
  32   0   2     1368.90     1479.78     80.60 o 
   1   1   2     6890.17     6581.83    248.03 o 
   2   1   2     1698.05     1792.61     52.29 o 
   3   1   2      397.79      403.15     10.12 o 
   5   1   2     1423.33     1230.55     30.19 o 
   6   1   2       38.20       59.38      3.31 o 
   7   1   2    33201.95    31006.87    745.76 o 
   8   1   2    11617.19    10902.35    162.28 o 
   9   1   2    10040.74     9114.30     61.19 o 
  10   1   2      106.16       76.09      4.99 o 
  11   1   2      954.76     1111.31     26.12 o 
  12   1   2     6146.18     6236.76     84.30 o 
  13   1   2     2877.65     3157.65     71.74 o 
  14   1   2     2265.69     2216.70     49.88 o 
  15   1   2       27.76       32.77      4.73 o 
  16   1   2     3434.85     3789.67     42.87 o 
  17   1   2       86.92       81.18     12.30 o 
  18   1   2      755.64      772.36     20.20 o 
  19   1   2       92.76       87.90     14.37 o 
  20   1   2       86.04       80.61     12.03 o 
  21   1   2      994.95      997.25     35.66 o 
  22   1   2     1416.78     1515.08     45.39 o 
  23   1   2     1066.53     1140.64     51.09 o 
  24   1   2      472.84      500.30     15.72 o 
  25   1   2      354.62      372.68     20.46 o 
  26   1   2       55.33       41.19      9.48 o 
  27   1   2       43.90       26.32     10.56 o 
  28   1   2      199.31      195.85     22.98 o 
  29   1   2       29.09       21.81     11.53 o 
  30   1   2     1101.29     1108.61     35.72 o 
  31   1   2      138.28      145.74     20.40 o 
  32   1   2      270.94      252.18     56.87 o 
   0   2   2     8498.99     7964.72    100.96 o 
   1   2   2     7401.92     6445.06     81.03 o 
   2   2   2    19834.36    19135.34    243.30 o 
   5   2   2     7928.96     7878.25    211.40 o 
   6   2   2     5294.08     5218.96    124.76 o 
   7   2   2     7118.84     7220.36     72.37 o 
   8   2   2      569.87      702.51     11.95 o 
   9   2   2     1869.85     1851.45     30.50 o 
  10   2   2     4489.95     4250.83     62.55 o 
  11   2   2     1836.42     1849.27     28.60 o 
  12   2   2     4990.77     4885.80    103.56 o 
  13   2   2      964.24     1162.63     27.84 o 
  14   2   2     5060.60     5356.97     64.48 o 
  15   2   2      426.61      512.75     19.69 o 
  16   2   2     1534.00     1596.40     26.30 o 
  17   2   2      591.81      585.93     15.13 o 
  18   2   2      185.44      234.34     12.02 o 
  19   2   2      367.56      382.85     14.84 o 
  20   2   2      988.09      934.60     25.92 o 
  21   2   2      915.96      979.84     32.80 o 
  22   2   2      161.24      178.33     24.51 o 
  23   2   2      214.74      268.45     25.43 o 
  24   2   2      122.40      144.68     24.36 o 
  25   2   2       49.49       60.91     11.81 o 
  26   2   2       83.27      111.32     15.70 o 
  27   2   2      374.51      472.70     39.50 o 
  28   2   2      734.38      723.92     21.66 o 
  29   2   2      829.85      895.85     32.57 o 
  30   2   2       96.47       81.36     15.96 o 
  31   2   2      268.36      222.31     36.22 o 
  32   2   2      766.06      802.26     49.06 o 
   0   3   2     1268.86     1370.13     49.41 o 
   1   3   2      112.87      138.93      5.58 o 
   2   3   2      187.37      271.38     14.98 o 
   3   3   2      648.42      525.36     22.08 o 
   4   3   2     1766.62     1888.77     36.04 o 
   5   3   2      410.73      400.80      9.97 o 
   6   3   2     1501.14     1673.98     40.20 o 
   7   3   2     5771.08     5280.79    183.97 o 
   8   3   2      814.19      884.83     26.28 o 
   9   3   2     2166.25     2318.49     71.27 o 
  10   3   2      466.41      425.11     15.67 o 
  11   3   2      743.46      801.61     25.70 o 
  12   3   2     4649.84     5216.76     88.70 o 
  13   3   2     3004.98     3332.32     73.48 o 
  14   3   2       34.13       31.14      3.99 o 
  15   3   2     2244.26     2174.01     34.18 o 
  16   3   2      267.43      299.59      8.36 o 
  17   3   2      161.85      161.77      6.61 o 
  18   3   2      843.85      852.50     23.97 o 
  19   3   2      795.25      782.78     18.72 o 
  20   3   2       71.23       66.97     16.46 o 
  21   3   2     2194.12     2265.99     51.97 o 
  22   3   2      670.06      641.28     20.59 o 
  23   3   2     2195.53     2285.15    105.37 o 
  24   3   2      378.48      314.87     53.77 o 
  25   3   2      139.63      173.65     27.68 o 
  26   3   2      209.41      190.12     39.70 o 
  27   3   2      611.96      600.04     18.36 o 
  28   3   2      298.65      286.32     50.72 o 
  29   3   2      404.48      316.40     62.35 o 
  30   3   2      188.52      160.36     29.76 o 
  31   3   2      340.21      278.50     57.82 o 
   0   4   2     4426.77     4429.17     75.17 o 
   1   4   2     3121.82     3541.40     42.82 o 
   2   4   2     8636.48     8874.74    229.95 o 
   3   4   2     2265.27     2281.92     45.87 o 
   4   4   2     1310.36     1241.07     40.98 o 
   5   4   2      171.35      220.34      9.16 o 
   6   4   2     1854.36     1869.71     62.15 o 
   7   4   2     2503.84     2841.20     73.73 o 
   8   4   2     1144.55     1189.38     33.55 o 
   9   4   2     3270.59     3082.46     78.32 o 
  10   4   2     2546.64     2919.51     94.54 o 
  11   4   2     1592.02     1920.89     97.95 o 
  12   4   2      751.89      816.59     32.81 o 
  13   4   2      817.91      821.01     47.79 o 
  14   4   2      164.55      167.89     26.90 o 
  15   4   2      169.23      185.06     24.07 o 
  16   4   2      841.02      842.70     25.41 o 
  17   4   2     1399.73     1387.50     34.49 o 
  18   4   2      173.46      152.41     15.34 o 
  19   4   2      215.86      203.82     25.25 o 
  20   4   2       54.87       44.20      7.92 o 
  21   4   2     1587.85     1510.29     45.96 o 
  22   4   2      211.72      184.68     31.45 o 
  23   4   2      220.35      187.41     32.62 o 
  24   4   2      110.70       96.68     17.40 o 
  25   4   2      468.08      387.26     27.40 o 
  26   4   2      833.19      878.81     40.41 o 
  27   4   2      753.30      737.55     61.76 o 
  28   4   2      267.36      244.47     37.71 o 
  29   4   2      198.40      187.45     28.83 o 
  30   4   2      231.45      200.77     31.97 o 
   0   5   2     1193.17     1307.33     44.78 o 
   1   5   2     3380.53     3397.59     91.29 o 
   2   5   2      487.80      502.55     23.57 o 
   3   5   2     3681.12     3727.85     65.13 o 
   4   5   2     1033.36     1148.02     25.74 o 
   5   5   2      995.48      972.16     29.34 o 
   6   5   2       14.05       24.33      6.40 o 
   7   5   2     6365.76     6835.57    144.15 o 
   8   5   2     3606.23     4093.95     73.40 o 
   9   5   2     1562.37     1782.09     89.29 o 
  10   5   2     3877.05     4064.98     85.72 o 
  11   5   2      130.21      129.60     25.77 o 
  12   5   2       65.99       39.76     15.40 o 
  13   5   2       53.19       67.58     11.96 o 
  14   5   2      383.71      426.25     27.98 o 
  15   5   2     1966.92     1833.26     83.88 o 
  16   5   2      358.31      419.92     13.85 o 
  17   5   2      235.66      223.81     16.92 o 
  18   5   2       25.48       26.53      8.11 o 
  19   5   2      532.11      575.30     15.64 o 
  20   5   2       86.42       66.86     13.68 o 
  21   5   2      282.27      324.93     26.59 o 
  22   5   2      640.25      678.48     28.60 o 
  23   5   2      995.85     1135.34     35.61 o 
  24   5   2      149.24      184.12     29.26 o 
  25   5   2      338.52      308.62     45.99 o 
  26   5   2      116.08      101.36     16.62 o 
  27   5   2       94.96      107.85     15.80 o 
  28   5   2       79.99       68.38     15.57 o 
  29   5   2      651.94      606.08     69.46 o 
   0   6   2     2584.23     2474.39     52.73 o 
   1   6   2      386.82      421.57     19.23 o 
   2   6   2     1519.49     1532.85     32.16 o 
   3   6   2      158.72      165.07     13.54 o 
   4   6   2      124.75      142.98     16.82 o 
   5   6   2      130.45      130.59     17.11 o 
   6   6   2      764.27      760.31     21.71 o 
   7   6   2       62.10       62.93     10.59 o 
   8   6   2      455.06      462.36     11.35 o 
   9   6   2     2634.52     2772.19     54.38 o 
  10   6   2      277.50      275.74     38.61 o 
  11   6   2      457.49      478.92     42.64 o 
  12   6   2      296.87      316.47     41.37 o 
  13   6   2     2125.60     2295.99     96.43 o 
  14   6   2     1721.42     1608.66     57.97 o 
  15   6   2      564.92      632.98     22.25 o 
  16   6   2     1140.38     1212.37     34.43 o 
  17   6   2      664.23      640.87     21.75 o 
  18   6   2      446.66      429.08     27.76 o 
  19   6   2      829.29      883.09     25.79 o 
  20   6   2     1133.19     1151.38     35.59 o 
  21   6   2       55.11       38.17      9.35 o 
  22   6   2       82.72       68.15     13.34 o 
  23   6   2      869.57      894.84     45.92 o 
  24   6   2      214.35      216.25     38.17 o 
  25   6   2       29.34       51.57     11.72 o 
  26   6   2      215.22      198.35     33.46 o 
  27   6   2     1636.57     1783.95     37.98 o 
  28   6   2       23.88       41.54     11.76 o 
   0   7   2      250.23      206.14     20.98 o 
   1   7   2     1117.38     1164.94     27.09 o 
   2   7   2       78.44       82.56     10.68 o 
   3   7   2      451.52      512.43     12.93 o 
   4   7   2      289.15      289.99     20.11 o 
   5   7   2      667.80      678.58     27.80 o 
   6   7   2     4376.52     4408.65     70.75 o 
   7   7   2      452.10      471.20     19.53 o 
   8   7   2      427.26      435.87     17.92 o 
   9   7   2      591.27      623.30     24.07 o 
  10   7   2       43.23       60.38      8.98 o 
  11   7   2      304.50      316.28     22.66 o 
  12   7   2     1821.27     1996.45     51.41 o 
  13   7   2     2657.38     2642.67     78.14 o 
  14   7   2      137.57      147.09     23.74 o 
  15   7   2      174.21      187.92     24.83 o 
  16   7   2      216.35      245.86     42.34 o 
  17   7   2     1670.07     1631.82     43.96 o 
  18   7   2     1300.65     1316.87     40.68 o 
  19   7   2      857.70      860.79     21.53 o 
  20   7   2       72.11       78.62     14.85 o 
  21   7   2      658.05      625.13     23.68 o 
  22   7   2      398.55      342.97     40.49 o 
  23   7   2     1041.37      979.94     34.75 o 
  24   7   2      366.29      435.50     34.83 o 
  25   7   2      237.90      209.73     37.27 o 
  26   7   2      414.00      490.07     28.25 o 
   0   8   2      744.00      817.38     46.30 o 
   1   8   2      564.23      557.86     30.42 o 
   2   8   2     1786.35     1862.68     54.29 o 
   3   8   2     1461.96     1603.51     87.08 o 
   4   8   2     6099.30     6315.12    100.32 o 
   5   8   2     2180.78     2124.89     56.58 o 
   6   8   2     2175.50     2195.55     54.48 o 
   7   8   2      421.39      403.11     14.53 o 
   8   8   2      430.78      464.74     11.62 o 
   9   8   2      237.79      220.03     10.29 o 
  10   8   2      548.25      578.24     29.30 o 
  11   8   2      628.33      536.75     20.82 o 
  12   8   2      202.58      175.76     38.20 o 
  13   8   2      727.47      760.70     26.19 o 
  14   8   2      238.74      272.83     48.78 o 
  15   8   2      420.29      411.90     23.14 o 
  16   8   2      555.78      496.30     27.47 o 
  17   8   2      176.84      146.07     19.06 o 
  18   8   2      192.88      241.07     26.73 o 
  19   8   2       34.92       26.31      6.34 o 
  20   8   2       90.56       57.98     11.71 o 
  21   8   2      163.13      165.47     31.84 o 
  22   8   2       71.00       58.44     11.39 o 
  23   8   2       24.82       15.18      9.67 o 
  24   8   2       66.84       61.69     23.43 o 
   0   9   2     2120.33     2068.77     92.47 o 
   1   9   2      420.30      391.82     19.49 o 
   2   9   2     1553.43     1491.42     38.77 o 
   3   9   2      319.06      339.83     11.94 o 
   4   9   2        5.00       12.21      5.84 o 
   5   9   2      669.06      719.32     37.57 o 
   6   9   2      475.27      461.11     21.38 o 
   7   9   2      363.74      387.19     21.69 o 
   8   9   2     1156.76     1241.74     51.41 o 
   9   9   2      558.63      614.38     27.27 o 
  10   9   2     1510.47     1489.38     29.57 o 
  11   9   2      776.22      776.11     23.07 o 
  12   9   2       31.36       28.52     10.53 o 
  13   9   2      106.49      110.03     22.29 o 
  14   9   2      215.42      227.54     33.50 o 
  15   9   2       64.59       85.60     14.06 o 
  16   9   2      115.78      112.02     23.65 o 
  17   9   2      148.58      144.26     34.39 o 
  18   9   2       70.82       66.42     22.86 o 
  19   9   2      291.95      221.42     42.02 o 
  20   9   2       93.47       70.42     58.43 o 
  21   9   2      129.75      152.06     38.75 o 
   0  10   2      431.07      421.50     24.64 o 
   1  10   2      540.09      545.67     23.21 o 
   2  10   2      193.42      189.75     39.89 o 
   3  10   2       86.79       68.41     16.19 o 
   4  10   2      784.69      807.52    155.37 o 
   5  10   2      406.80      410.54     31.71 o 
   6  10   2      304.17      244.39     49.25 o 
   7  10   2      567.69      579.38     30.93 o 
   8  10   2      480.17      453.52     23.70 o 
   9  10   2       15.32        8.78      7.64 o 
  10  10   2      239.61      233.64     37.31 o 
  11  10   2      141.82       87.56     20.23 o 
  12  10   2      182.45      156.18     33.26 o 
  13  10   2       50.96       42.14      9.61 o 
  14  10   2       62.53       69.16     18.88 o 
  15  10   2       43.21       33.13     16.62 o 
  16  10   2      254.26      208.23     40.90 o 
  17  10   2      402.18      409.30     18.64 o 
   0  11   2      490.63      640.05     39.10 o 
   1  11   2      155.89      142.38     23.57 o 
   2  11   2        2.94       16.56      5.96 o 
   3  11   2        7.96       15.26     12.13 o 
   4  11   2        4.62        9.50      8.38 o 
   5  11   2       50.27       51.10     15.48 o 
   6  11   2       16.16       17.03      7.15 o 
   7  11   2       12.52       17.53      8.63 o 
   8  11   2      302.97      237.81     49.26 o 
   9  11   2      179.71      197.89     54.73 o 
  10  11   2       64.08       50.79     15.08 o 
  11  11   2      630.07      879.98    214.48 o 
  12  11   2       37.73       41.74     15.04 o 
  10   0   3     2737.76     2459.22    104.24 o 
  12   0   3     6746.35     6131.23    180.43 o 
  14   0   3    19205.17    20686.25     85.86 o 
  16   0   3      970.86     1033.27     31.67 o 
  18   0   3     1532.18     1502.71     43.04 o 
  20   0   3     2794.42     2793.79     80.25 o 
  22   0   3      808.33      884.55     41.99 o 
  24   0   3      617.00      655.27     53.14 o 
  26   0   3     1218.58     1328.79     41.99 o 
  28   0   3      231.84      210.66     40.00 o 
  30   0   3      253.00      275.98     57.00 o 
  32   0   3       21.51       49.67     30.87 o 
   1   1   3      247.96      130.92      3.18 o 
   3   1   3       88.19       58.29      5.81 o 
   4   1   3    14839.33    14223.88    130.02 o 
   5   1   3     2206.38     2296.90     44.56 o 
   6   1   3     2513.19     2874.25     55.36 o 
   7   1   3     4642.11     4199.31     58.45 o 
   8   1   3    10165.94     9631.38    125.93 o 
   9   1   3     6444.32     6239.92    144.87 o 
  10   1   3      749.13      962.76     17.55 o 
  11   1   3      971.13      847.99     23.02 o 
  12   1   3      990.21      852.29     18.36 o 
  13   1   3     2596.63     2983.54     54.78 o 
  14   1   3      740.43      824.24     23.40 o 
  15   1   3       99.74      120.42     13.05 o 
  16   1   3     3276.91     3340.75     51.68 o 
  17   1   3      272.87      274.18      9.03 o 
  18   1   3      995.98      993.77     22.02 o 
  19   1   3      124.19      143.15     16.98 o 
  20   1   3       83.42       97.64     13.67 o 
  21   1   3      296.60      284.56     11.08 o 
  22   1   3      346.54      346.76     20.52 o 
  23   1   3       16.35       16.39      4.40 o 
  24   1   3      472.90      410.03     16.84 o 
  25   1   3      125.23      115.40     18.30 o 
  26   1   3      215.59      208.93     26.49 o 
  27   1   3       83.25       77.30     14.97 o 
  28   1   3      279.40      282.05     47.00 o 
  29   1   3      254.24      306.46     50.32 o 
  30   1   3     1176.74     1199.76     36.73 o 
  31   1   3      664.78      696.93     31.72 o 
  32   1   3      138.86      139.20     31.05 o 
   1   2   3     2988.56     2792.96     91.56 o 
   2   2   3     6794.92     6364.76    143.05 o 
   3   2   3     7457.93     6761.71     65.38 o 
   4   2   3    16757.03    14302.56    146.92 o 
   5   2   3     1324.94     1247.63     19.52 o 
   6   2   3     6581.88     6898.82    219.12 o 
   7   2   3      236.84      200.98     12.14 o 
   8   2   3     6885.73     6697.05     73.59 o 
  10   2   3     1798.37     1919.26     38.43 o 
  11   2   3     2857.84     3033.78     67.60 o 
  12   2   3     2927.90     2783.54     52.32 o 
  13   2   3      968.98     1007.35     26.42 o 
  14   2   3      828.82      768.44     21.18 o 
  15   2   3     3118.09     3445.73     44.82 o 
  16   2   3      997.79     1089.08     29.42 o 
  17   2   3     4326.79     4393.21     73.99 o 
  18   2   3     4648.48     4616.46     69.61 o 
  19   2   3      616.31      594.42     22.63 o 
  20   2   3     1659.55     1720.08     33.17 o 
  21   2   3      147.45      178.81     11.76 o 
  22   2   3     1844.56     1895.93     56.01 o 
  23   2   3      278.06      289.29     28.17 o 
  24   2   3      239.70      239.84     33.30 o 
  25   2   3      677.03      744.23     26.53 o 
  26   2   3      408.29      416.34     24.38 o 
  27   2   3      103.21       81.44     15.26 o 
  28   2   3      800.96      827.13     43.52 o 
  29   2   3      182.20      131.11     23.57 o 
  30   2   3      208.31      214.20     27.44 o 
  31   2   3      138.73      110.67     22.14 o 
   1   3   3      456.75      354.63     19.65 o 
   2   3   3     2533.06     2248.52     53.69 o 
   3   3   3     4237.22     3974.05     92.24 o 
   4   3   3      815.59      891.96     32.59 o 
   5   3   3     5192.28     5440.96     73.95 o 
   6   3   3     1311.14     1552.31     37.71 o 
   7   3   3      681.03      972.73     69.06 o 
   8   3   3     2648.83     2888.58     74.46 o 
   9   3   3     4569.40     4695.35    160.36 o 
  10   3   3     2956.90     3571.49     78.81 o 
  11   3   3     4680.75     4784.89    266.32 o 
  12   3   3      420.35      462.28    147.52 o 
  13   3   3       57.31       34.13     16.70 o 
  14   3   3      889.84      957.15     27.93 o 
  15   3   3      470.57      529.18     14.73 o 
  16   3   3       66.98       61.90      4.67 o 
  17   3   3     2326.06     2315.99     40.24 o 
  18   3   3      115.37       93.88     13.54 o 
  19   3   3      785.98      812.57     18.05 o 
  20   3   3      102.08      101.26     13.54 o 
  21   3   3     2724.76     2856.10     50.34 o 
  22   3   3     2605.83     2595.07    128.69 o 
  23   3   3     1719.63     1842.58     50.39 o 
  24   3   3      411.19      432.62     29.60 o 
  25   3   3      455.81      535.47     28.25 o 
  26   3   3      122.12      155.65     30.30 o 
  27   3   3       12.00       19.06     14.44 o 
  28   3   3      684.75      677.40     29.80 o 
  29   3   3      202.68      179.55     36.16 o 
  30   3   3      154.74      107.78     20.96 o 
  31   3   3      378.84      380.00     40.15 o 
   1   4   3      259.99      294.90      8.18 o 
   2   4   3      667.59      688.19     30.57 o 
   3   4   3     6111.06     5723.36    153.07 o 
   4   4   3     8916.00     9063.87    159.89 o 
   5   4   3     4061.09     3885.22     80.14 o 
   6   4   3     2056.97     2392.62     62.62 o 
   7   4   3     1348.42     1359.19     34.85 o 
   8   4   3      231.64      175.83     11.05 o 
   9   4   3      946.58      864.77     33.09 o 
  10   4   3      385.34      444.12     21.40 o 
  11   4   3     2135.38     1988.07     52.32 o 
  12   4   3      299.35      310.34     19.55 o 
  13   4   3       38.56       42.28     13.37 o 
  14   4   3      332.94      294.42     17.25 o 
  15   4   3     1071.46     1077.93     40.49 o 
  16   4   3      547.15      480.85     16.61 o 
  17   4   3       73.03       92.71     20.71 o 
  18   4   3      674.88      626.71     29.41 o 
  19   4   3      389.93      379.94     19.14 o 
  20   4   3     1112.69     1172.09     20.86 o 
  21   4   3       72.09       91.64     10.41 o 
  22   4   3      257.64      233.46     26.36 o 
  23   4   3      296.27      291.38     43.35 o 
  24   4   3       62.34       59.26     14.61 o 
  25   4   3      129.02      117.21     25.63 o 
  26   4   3      177.81      160.86     25.49 o 
  27   4   3       56.56       61.17     13.92 o 
  28   4   3      609.48      564.08     47.79 o 
  29   4   3      824.26      834.03     31.26 o 
  30   4   3      274.96      283.32     48.76 o 
   1   5   3     1491.25     1355.46     24.79 o 
   2   5   3     1517.06     1535.03     34.04 o 
   3   5   3      139.94      139.28     11.65 o 
   4   5   3     1761.82     1813.47     52.78 o 
   5   5   3     3016.33     3173.72     79.50 o 
   6   5   3      197.46      241.18      9.73 o 
   7   5   3      920.97      838.48     31.92 o 
   8   5   3       79.87       98.85     29.89 o 
   9   5   3     4534.57     4820.82    105.99 o 
  10   5   3      356.14      342.28     13.50 o 
  11   5   3      478.41      489.35     20.06 o 
  12   5   3      134.35      184.50     34.12 o 
  13   5   3     1758.44     1748.15     50.57 o 
  14   5   3       75.03       88.40     18.27 o 
  15   5   3      434.61      418.70     17.40 o 
  16   5   3      180.96      217.60     39.11 o 
  17   5   3     1339.40     1305.56     43.48 o 
  18   5   3       22.43       29.44     12.13 o 
  19   5   3       57.93       57.63     12.00 o 
  20   5   3      180.62      180.79     18.50 o 
  21   5   3      754.09      721.96     18.43 o 
  22   5   3      420.05      450.33     23.94 o 
  23   5   3      227.36      218.68     27.07 o 
  24   5   3      256.95      254.65     36.72 o 
  25   5   3      609.88      649.44     25.62 o 
  26   5   3      189.33      165.23     32.00 o 
  27   5   3      550.19      589.03     30.49 o 
  28   5   3       92.32       77.15     31.22 o 
  29   5   3      111.33       93.48     16.82 o 
   1   6   3      837.67      950.04     30.59 o 
   2   6   3      268.55      249.25      9.54 o 
   3   6   3      507.31      484.01     15.19 o 
   4   6   3      763.57      846.21     24.61 o 
   5   6   3      159.07      179.56      8.59 o 
   6   6   3      462.96      468.80     13.65 o 
   7   6   3     1043.07     1093.33     14.45 o 
   8   6   3      119.66      151.19     11.39 o 
   9   6   3     2618.31     2802.30    149.40 o 
  10   6   3      880.68      866.62     54.79 o 
  11   6   3      985.77      918.84     49.28 o 
  12   6   3     1181.60     1218.37     45.86 o 
  13   6   3       71.89       86.77     21.74 o 
  14   6   3        1.74       13.12     10.63 o 
  15   6   3      231.31      242.96     37.61 o 
  16   6   3      310.89      321.33     21.92 o 
  17   6   3      385.17      394.11     53.89 o 
  18   6   3      623.05      640.39     27.90 o 
  19   6   3     1125.52     1214.11     36.71 o 
  20   6   3      384.45      370.37     41.25 o 
  21   6   3      199.24      199.96     27.23 o 
  22   6   3       90.92       90.33     13.79 o 
  23   6   3      945.75      967.65     41.98 o 
  24   6   3      259.61      228.18     36.95 o 
  25   6   3     1035.29     1042.84     42.92 o 
  26   6   3      302.74      371.55     35.50 o 
  27   6   3     2552.30     2772.74     47.64 o 
   1   7   3     1120.46     1168.43     33.12 o 
   2   7   3      864.73      804.41     31.87 o 
   3   7   3       70.97       58.90     12.01 o 
   4   7   3     1120.41     1085.88     32.03 o 
   5   7   3     1423.58     1389.57     57.44 o 
   6   7   3     1659.51     1698.69     49.20 o 
   7   7   3      700.55      659.26     25.28 o 
   8   7   3       57.38       48.59      7.13 o 
   9   7   3      121.55      127.04     20.70 o 
  10   7   3     1288.37     1286.32     39.40 o 
  11   7   3      739.02      766.59     28.87 o 
  12   7   3      220.85      225.14     12.81 o 
  13   7   3       13.06       16.84      7.99 o 
  14   7   3      109.89      111.98     33.14 o 
  15   7   3      118.94      133.53     22.86 o 
  16   7   3      360.85      365.93     55.41 o 
  17   7   3     1787.26     1905.95     64.28 o 
  18   7   3      741.30      768.63     21.21 o 
  19   7   3      367.03      381.76     25.96 o 
  20   7   3     1862.92     1953.46     40.02 o 
  21   7   3      728.53      750.83     32.46 o 
  22   7   3      274.84      240.74     36.67 o 
  23   7   3      566.81      565.73     35.23 o 
  24   7   3      182.36      144.87     21.48 o 
  25   7   3      518.61      449.20     61.62 o 
  26   7   3       74.37       52.39     12.83 o 
   1   8   3     1321.35     1239.95     38.01 o 
   2   8   3       77.39       95.67     23.93 o 
   3   8   3     2423.26     2282.58     54.23 o 
   4   8   3     1358.76     1444.05     43.19 o 
   5   8   3     1316.29     1270.09     39.40 o 
   6   8   3      738.29      773.15     40.89 o 
   7   8   3       65.49       71.94      7.95 o 
   8   8   3      562.62      597.16     26.29 o 
   9   8   3     1005.71     1027.92     30.82 o 
  10   8   3      377.57      336.22     17.58 o 
  11   8   3      297.84      272.25     11.83 o 
  12   8   3     1032.48     1089.85     95.61 o 
  13   8   3      105.08      144.53     30.23 o 
  14   8   3      421.73      448.78     22.54 o 
  15   8   3      155.27      132.09     26.03 o 
  16   8   3       25.08       43.16     12.85 o 
  17   8   3       55.10       62.89     14.00 o 
  18   8   3     1443.76     1444.41     41.38 o 
  19   8   3       91.51       58.03     10.06 o 
  20   8   3      182.59      178.78     32.70 o 
  21   8   3      503.45      519.43     18.68 o 
  22   8   3      113.80       76.21     13.39 o 
  23   8   3      387.51      450.82     31.93 o 
   1   9   3      635.67      664.94     29.94 o 
   2   9   3      129.72      131.89     27.47 o 
   3   9   3     1995.24     2120.28     87.02 o 
   4   9   3      858.58      825.31     25.00 o 
   5   9   3      209.54      191.65     20.76 o 
   6   9   3      808.34      781.85     31.08 o 
   7   9   3      373.78      407.54     18.83 o 
   8   9   3      773.91      783.41     17.83 o 
   9   9   3      188.90      200.46     25.52 o 
  10   9   3      760.53      757.31     31.24 o 
  11   9   3      191.57      195.80     37.94 o 
  12   9   3      216.77      221.77     17.58 o 
  13   9   3       36.14       34.55     12.39 o 
  14   9   3      185.87      178.45     26.87 o 
  15   9   3        3.66        2.56      9.91 o 
  16   9   3      180.68      170.44     27.07 o 
  17   9   3      126.92      113.09     19.86 o 
  18   9   3      152.97      134.28     24.19 o 
  19   9   3        8.45       10.47      7.77 o 
  20   9   3       84.33      105.25     19.70 o 
  21   9   3        4.15       15.19      9.53 o 
   1  10   3       54.18       43.72     13.52 o 
   2  10   3      211.75      230.14     39.75 o 
   3  10   3       71.80       91.52     23.31 o 
   4  10   3       41.05       70.74     12.04 o 
   5  10   3      867.08      939.74     44.22 o 
   6  10   3       59.32       57.19     16.86 o 
   7  10   3      338.68      353.08     29.50 o 
   8  10   3      420.05      361.90    103.36 o 
   9  10   3      175.12      137.41     35.86 o 
  10  10   3      288.26      289.67     88.71 o 
  11  10   3        4.66        1.51      9.98 o 
  12  10   3       17.66       23.01     10.43 o 
  13  10   3      135.61      129.01     17.95 o 
  14  10   3       54.24       71.02     13.99 o 
  15  10   3       29.68       44.85     15.70 o 
  16  10   3      616.21      671.60     27.28 o 
  17  10   3      374.83      365.80     44.03 o 
   1  11   3       69.64       81.32     17.74 o 
   2  11   3        6.51       19.19     13.42 o 
   3  11   3      216.87      213.99     54.86 o 
   4  11   3       73.45       27.24     19.00 o 
   5  11   3       85.59       95.97     25.87 o 
   6  11   3      213.24      190.34     41.79 o 
   7  11   3       91.07       77.62     29.38 o 
   8  11   3      614.72      617.66     38.54 o 
   9  11   3      300.71      208.79     92.96 o 
  10  11   3      232.01      242.88     51.37 o 
  11  11   3      454.28      465.32     71.49 o 
  12  11   3      257.16      208.61     72.04 o 
   6   0   4     3597.17     3914.47     93.77 o 
   8   0   4     2458.64     2715.28     91.37 o 
  10   0   4      223.58      240.07     13.70 o 
  12   0   4      835.01      805.32     58.65 o 
  14   0   4     8580.23     8905.06    148.55 o 
  16   0   4     1309.51     1437.03     40.96 o 
  18   0   4      777.59      754.08     21.60 o 
  20   0   4      814.92      741.98     26.96 o 
  22   0   4     1339.17     1442.58     92.53 o 
  24   0   4      196.19      239.84     53.27 o 
  26   0   4      734.30      713.83     20.42 o 
  28   0   4      225.49      211.14     47.97 o 
  30   0   4     1506.79     1794.67    810.44 o 
  32   0   4       70.23       70.55     36.12 o 
   4   1   4     7438.79     6880.18     95.39 o 
   5   1   4     2577.76     2484.70     66.30 o 
   6   1   4    22932.89    21597.72    376.76 o 
   7   1   4       72.15       74.33     10.04 o 
   8   1   4     8319.80     8006.92     63.29 o 
   9   1   4      329.07      303.51     15.20 o 
  10   1   4     1049.01     1229.16     34.67 o 
  11   1   4     1341.79     1357.54     29.16 o 
  12   1   4     2688.26     2952.87     54.00 o 
  13   1   4     6094.13     6163.89    116.47 o 
  14   1   4     1024.74     1005.91     25.73 o 
  15   1   4     2920.03     3062.78     55.84 o 
  16   1   4     1571.75     1694.74     31.52 o 
  17   1   4     1759.26     1829.08     38.66 o 
  18   1   4     1974.09     2035.96     58.03 o 
  19   1   4      538.58      563.00     14.63 o 
  20   1   4     1890.25     1900.16     23.86 o 
  21   1   4      107.21      126.97     12.51 o 
  22   1   4       83.31      105.90     11.07 o 
  23   1   4       34.28       32.40      8.55 o 
  24   1   4      159.89      157.56     21.28 o 
  25   1   4      107.58      111.82     13.36 o 
  26   1   4       22.82       22.81      9.70 o 
  27   1   4      141.31      142.64     16.39 o 
  28   1   4      824.33      914.57     38.80 o 
  29   1   4      863.61      925.34     35.58 o 
  30   1   4      752.85      757.52     36.82 o 
  31   1   4      544.14      612.08     59.43 o 
  32   1   4     1404.34     1473.34     57.36 o 
   0   2   4     9789.13     8712.32    110.89 o 
   1   2   4     4081.22     3760.54    112.47 o 
   2   2   4     1396.63     1587.16     35.90 o 
   3   2   4     6649.10     6086.82     82.01 o 
   4   2   4      889.45      899.15     15.30 o 
   5   2   4     3386.75     3369.51     88.36 o 
   6   2   4     2239.86     2137.17     90.22 o 
   7   2   4       48.11       23.31      6.60 o 
   8   2   4      714.93      638.02     10.31 o 
   9   2   4      214.20      184.86      8.23 o 
  10   2   4      469.93      642.88     26.85 o 
  11   2   4     2326.78     2265.71     45.95 o 
  12   2   4     1285.45     1384.21     30.72 o 
  13   2   4     2738.15     2817.66     58.16 o 
  14   2   4     1911.86     1848.59     39.05 o 
  15   2   4      461.04      431.79     11.46 o 
  16   2   4     1398.06     1405.28     36.63 o 
  17   2   4     2985.28     3350.04     57.60 o 
  18   2   4     1690.71     1736.65     44.56 o 
  19   2   4      958.58      944.37     32.03 o 
  20   2   4      877.28      937.63     21.59 o 
  21   2   4      149.24      138.36     14.81 o 
  22   2   4      728.54      740.66     11.32 o 
  23   2   4      740.10      726.44     23.64 o 
  24   2   4      154.08      167.76     25.08 o 
  25   2   4       26.15       30.72     12.27 o 
  26   2   4      103.22      114.29     18.71 o 
  27   2   4       14.13       15.38      9.21 o 
  28   2   4      138.20      130.86     25.76 o 
  29   2   4      411.66      420.28     65.97 o 
  30   2   4     1433.14     1387.06     38.45 o 
  31   2   4      888.89     1007.46     35.88 o 
   0   3   4     5444.48     5025.98    115.17 o 
   1   3   4     1371.95     1213.27     29.26 o 
   2   3   4     2982.06     2816.89     67.25 o 
   3   3   4     3155.64     2965.02     71.72 o 
   4   3   4      784.98      873.42     16.50 o 
   5   3   4     1438.19     1525.00     36.98 o 
   6   3   4     2539.53     2779.04     72.56 o 
   7   3   4     3146.54     3546.08     61.17 o 
   8   3   4      586.21      831.73     33.28 o 
   9   3   4    11074.60    11505.16    204.78 o 
  10   3   4     2115.20     2154.22     57.65 o 
  11   3   4      862.81     1069.37     98.27 o 
  12   3   4      270.49      277.57     11.31 o 
  13   3   4     1190.16     1094.59     21.88 o 
  14   3   4      282.57      255.32     14.15 o 
  15   3   4     1635.80     1700.78     27.78 o 
  16   3   4       44.27       38.46      5.31 o 
  17   3   4     2799.46     2811.82     40.19 o 
  18   3   4     3337.89     3451.13     48.49 o 
  19   3   4      545.77      535.53     19.47 o 
  20   3   4       80.51       82.37     11.07 o 
  21   3   4      747.28      755.99     53.38 o 
  22   3   4      540.55      537.51     17.24 o 
  23   3   4       85.01       76.99     10.46 o 
  24   3   4      545.48      507.78     26.51 o 
  25   3   4      810.38      810.36     39.34 o 
  26   3   4      381.68      313.34     40.40 o 
  27   3   4      811.69      779.10     33.38 o 
  28   3   4      220.04      174.75     37.72 o 
  29   3   4     1222.58     1286.02     49.05 o 
  30   3   4       25.93       34.42     11.00 o 
  31   3   4      104.39      105.42     20.46 o 
   0   4   4     3642.74     3776.33     79.30 o 
   1   4   4     5638.88     5608.00     63.47 o 
   2   4   4     3663.81     3679.41     93.73 o 
   3   4   4     4593.14     4653.14     97.91 o 
   4   4   4     2474.93     2673.97    122.49 o 
   5   4   4    15082.42    15581.18    155.84 o 
   6   4   4     6928.77     7175.81    133.45 o 
   7   4   4     2103.96     2309.34     25.10 o 
   8   4   4      273.51      347.31     18.06 o 
   9   4   4      632.87      603.35     12.39 o 
  10   4   4     1672.69     1716.20     45.10 o 
  11   4   4     1321.81     1427.11     37.44 o 
  12   4   4      192.91      189.39     35.43 o 
  13   4   4       10.21       25.04     11.64 o 
  14   4   4      762.34      762.10     26.50 o 
  15   4   4     2853.68     2780.15     71.61 o 
  16   4   4      842.59      828.66     37.05 o 
  17   4   4      801.69      824.53     28.77 o 
  18   4   4      656.59      643.68     21.16 o 
  19   4   4       56.55       59.54     12.55 o 
  20   4   4     1543.28     1703.35     50.27 o 
  21   4   4     2411.65     2304.61     51.03 o 
  22   4   4      253.35      274.85     31.35 o 
  23   4   4      273.39      317.63     45.53 o 
  24   4   4      405.30      412.21     20.56 o 
  25   4   4      584.08      556.96     28.82 o 
  26   4   4      681.96      691.92     43.01 o 
  27   4   4      252.13      227.63     35.55 o 
  28   4   4      483.59      461.00     23.96 o 
  29   4   4      372.35      476.59     28.19 o 
  30   4   4      255.91      218.01     39.13 o 
   0   5   4      572.81      514.96     16.45 o 
   1   5   4      753.47      787.35     27.97 o 
   2   5   4      873.27     1060.21     16.16 o 
   3   5   4     2930.50     3035.75     66.17 o 
   4   5   4     1098.18     1067.16     21.36 o 
   5   5   4     1016.74     1031.80     38.39 o 
   6   5   4      245.89      217.59     14.30 o 
   7   5   4     1012.34     1025.70     38.37 o 
   8   5   4      738.99      767.39     32.75 o 
   9   5   4     1464.39     1441.55     41.38 o 
  10   5   4      241.54      232.28     38.32 o 
  11   5   4      944.95     1004.09     36.76 o 
  12   5   4      145.66      134.49     29.37 o 
  13   5   4     1766.42     1662.24     97.11 o 
  14   5   4      647.21      645.95     30.70 o 
  15   5   4      303.76      301.13     51.49 o 
  16   5   4     1921.44     1932.16     53.66 o 
  17   5   4     3106.59     3165.30     65.17 o 
  18   5   4      908.61      985.94     33.64 o 
  19   5   4      438.07      472.73     18.58 o 
  20   5   4       72.88       59.97     10.07 o 
  21   5   4      378.83      372.04     45.74 o 
  22   5   4       27.42       35.49     11.25 o 
  23   5   4      233.78      221.46     23.27 o 
  24   5   4      736.16      726.04     17.93 o 
  25   5   4     1141.49     1170.08     46.22 o 
  26   5   4       87.23       97.34     17.35 o 
  27   5   4      185.80      172.46     32.47 o 
  28   5   4        5.21       10.30      9.73 o 
  29   5   4      521.56      499.48     56.62 o 
   0   6   4      248.74      212.18      7.46 o 
   1   6   4       17.98       21.77      7.94 o 
   2   6   4      374.05      347.97      8.16 o 
   3   6   4      932.24     1046.67     24.03 o 
   4   6   4        3.72       16.23      6.10 o 
   5   6   4      799.77      786.02     26.48 o 
   6   6   4      974.20      971.38     26.74 o 
   7   6   4     1378.29     1401.21     38.98 o 
   8   6   4      822.18      770.71     26.14 o 
   9   6   4      193.67      215.85     11.86 o 
  10   6   4      498.80      545.05     20.85 o 
  11   6   4       18.12       26.07     13.16 o 
  12   6   4      263.75      268.37     15.68 o 
  13   6   4      164.92      159.72     35.05 o 
  14   6   4      429.70      409.71     21.32 o 
  15   6   4      693.69      756.11     26.04 o 
  16   6   4      716.74      710.45     34.69 o 
  17   6   4     1719.03     1775.54     56.64 o 
  18   6   4      893.11     1035.97     84.04 o 
  19   6   4     1127.06     1129.40     37.21 o 
  20   6   4       33.76       33.10      8.00 o 
  21   6   4      414.99      368.03     40.06 o 
  22   6   4       81.42       88.76     17.93 o 
  23   6   4       63.52       61.38     13.64 o 
  24   6   4      259.53      264.25     29.67 o 
  25   6   4      759.88      689.57     36.13 o 
  26   6   4     1986.37     1975.04    183.77 o 
  27   6   4      446.09      480.98     54.54 o 
   0   7   4     2987.71     2993.21     94.80 o 
   1   7   4      191.62      166.45     19.85 o 
   2   7   4     1359.92     1290.71     47.57 o 
   3   7   4     3728.32     3830.86     62.23 o 
   4   7   4      319.31      380.21     31.43 o 
   5   7   4     4080.76     3976.44     66.62 o 
   6   7   4      796.94      784.25     23.60 o 
   7   7   4       48.77       65.10      9.67 o 
   8   7   4       24.79       27.59      7.67 o 
   9   7   4      338.03      339.03     16.90 o 
  10   7   4      319.02      306.56     39.88 o 
  11   7   4      573.90      483.51     22.92 o 
  12   7   4      187.72      202.13     41.45 o 
  13   7   4      571.16      595.09     20.69 o 
  14   7   4      284.06      288.37     23.25 o 
  15   7   4      353.47      405.61     54.66 o 
  16   7   4      112.55       98.62     20.22 o 
  17   7   4     1684.56     1859.28     74.02 o 
  18   7   4      971.46     1053.79     44.26 o 
  19   7   4     1074.81     1120.46     35.75 o 
  20   7   4       24.89       25.02      7.81 o 
  21   7   4      230.08      263.08     38.55 o 
  22   7   4       66.93       57.31     15.92 o 
  23   7   4       42.46       53.87      9.37 o 
  24   7   4      292.34      305.76     29.90 o 
  25   7   4     1137.61     1118.62     49.07 o 
   0   8   4     2644.56     2990.03     93.05 o 
   1   8   4     4157.24     4457.79     79.12 o 
   2   8   4     1946.05     2073.60     52.90 o 
   3   8   4     2440.58     2267.41     43.36 o 
   4   8   4      551.59      556.19     26.72 o 
   5   8   4      134.98      154.10     18.29 o 
   6   8   4      553.20      625.51     15.42 o 
   7   8   4       75.92       62.48     11.08 o 
   8   8   4      420.49      467.83     14.21 o 
   9   8   4      383.97      397.32     17.46 o 
  10   8   4      731.44      707.02     21.25 o 
  11   8   4      268.82      239.39     17.32 o 
  12   8   4       30.40       73.94     16.94 o 
  13   8   4      581.08      615.40     19.55 o 
  14   8   4      437.39      424.57     20.10 o 
  15   8   4       77.92       84.01     19.90 o 
  16   8   4      696.15      738.99     29.86 o 
  17   8   4      123.13      118.79     24.98 o 
  18   8   4       19.46       27.09      8.88 o 
  19   8   4       21.27       13.94      8.12 o 
  20   8   4      250.29      258.32     28.03 o 
  21   8   4       71.24       45.81     12.86 o 
  22   8   4      445.17      476.53     26.66 o 
  23   8   4       64.75       80.49     13.36 o 
   0   9   4     1357.70     1353.26     75.16 o 
   1   9   4      263.29      289.64     57.19 o 
   2   9   4      544.59      560.04     30.38 o 
   3   9   4      696.13      692.94    100.61 o 
   4   9   4      445.16      429.52     23.99 o 
   5   9   4      409.86      369.56     39.38 o 
   6   9   4     1069.67     1050.39     44.08 o 
   7   9   4      647.95      571.31     24.72 o 
   8   9   4     1435.90     1449.56     48.55 o 
   9   9   4      530.96      524.51     29.96 o 
  10   9   4      425.98      426.49     31.09 o 
  11   9   4      174.29      142.62     28.19 o 
  12   9   4      106.01      111.30     20.25 o 
  13   9   4       84.69       95.02     26.97 o 
  14   9   4       19.39       21.94     10.67 o 
  15   9   4      382.31      427.40     20.81 o 
  16   9   4      144.65      131.31     21.72 o 
  17   9   4       43.83       34.81     11.93 o 
  18   9   4       56.06       39.65     10.08 o 
  19   9   4       59.01       47.51     13.22 o 
  20   9   4       29.60       28.37      8.52 o 
   0  10   4      190.52      158.16     51.94 o 
   1  10   4      539.24      593.99     28.11 o 
   2  10   4        2.11       -0.70      6.85 o 
   3  10   4      501.27      523.07     42.93 o 
   4  10   4      388.37      355.38     25.69 o 
   5  10   4      277.54      276.38     15.96 o 
   6  10   4      135.09      140.46     43.77 o 
   7  10   4       25.98       28.21     20.56 o 
   8  10   4      174.18      232.21     66.92 o 
   9  10   4      102.03      109.33     37.48 o 
  10  10   4      450.53      501.52     52.01 o 
  11  10   4      351.65      352.37     84.95 o 
  12  10   4       56.91       60.37     32.62 o 
  13  10   4       52.00       38.45     31.45 o 
  14  10   4      513.95      529.63     66.05 o 
  15  10   4      299.22      359.43     71.15 o 
  16  10   4      103.42       90.46     24.75 o 
   0  11   4        9.16       19.91      9.73 o 
   1  11   4       74.01       69.31     21.24 o 
   2  11   4      299.56      237.27     62.12 o 
   3  11   4       41.87       16.34     19.26 o 
   4  11   4       92.52       83.85     35.47 o 
   5  11   4       22.63       21.01     11.61 o 
   6  11   4       99.38       79.31     31.71 o 
   7  11   4       84.37       72.04     31.06 o 
   8  11   4      399.44      439.07     27.49 o 
   9  11   4      537.87      559.16     34.43 o 
  10  11   4       91.14       84.40     25.00 o 
  11  11   4       49.50       26.96     11.80 o 
   6   0   5    16069.38    15889.43    207.70 o 
   8   0   5     3665.41     3222.24    109.39 o 
  10   0   5      194.05      205.46     13.62 o 
  12   0   5    17913.84    17779.07    219.31 o 
  14   0   5    15040.01    15012.00    347.18 o 
  16   0   5     7977.48     8512.42    173.53 o 
  18   0   5     4431.89     4501.00    106.78 o 
  20   0   5     2633.82     2768.45     55.84 o 
  22   0   5      540.67      587.05     23.86 o 
  24   0   5      511.79      499.49     21.08 o 
  26   0   5       77.31       60.40     18.94 o 
  28   0   5      702.58      749.87     50.00 o 
  30   0   5        2.72      -21.33     21.33 o 
   5   1   5     2396.12     2508.03     85.99 o 
   6   1   5     1639.98     1703.88     60.70 o 
   7   1   5      693.32      830.03     19.35 o 
   8   1   5     2989.74     3058.59     59.71 o 
   9   1   5     3752.64     3949.57     99.04 o 
  10   1   5     3730.33     3780.01     66.10 o 
  11   1   5     1039.79     1067.67     25.93 o 
  12   1   5      453.14      578.57     19.64 o 
  13   1   5     6318.61     6163.15     74.86 o 
  14   1   5     4293.31     4444.27     56.61 o 
  15   1   5     3849.26     4076.85     84.73 o 
  16   1   5     7227.83     7255.33    155.18 o 
  17   1   5     3111.94     3168.58     75.04 o 
  18   1   5     1887.67     1893.20     33.01 o 
  19   1   5      159.90      192.07      9.18 o 
  20   1   5      937.61      850.56     22.79 o 
  21   1   5      327.55      316.72     11.75 o 
  22   1   5     1832.83     1916.51     44.45 o 
  23   1   5      640.42      657.38     20.48 o 
  24   1   5      219.53      203.20     26.45 o 
  25   1   5      395.34      364.14     26.30 o 
  26   1   5      592.30      663.60     27.60 o 
  27   1   5       12.75       16.61      8.00 o 
  28   1   5      231.58      211.69     35.46 o 
  29   1   5      264.15      241.38     40.34 o 
  30   1   5      469.23      460.54     31.22 o 
  31   1   5      178.50      178.62     35.50 o 
   1   2   5     2064.85     1853.29     59.20 o 
   2   2   5     1399.22     1296.58     29.78 o 
   3   2   5      208.12      208.90      3.34 o 
   4   2   5     1110.96     1183.19     23.20 o 
   5   2   5     2955.93     2625.99     82.16 o 
   6   2   5     2059.98     1685.76     40.66 o 
   7   2   5     2278.83     2303.22     36.49 o 
   8   2   5     4195.90     4212.19     95.58 o 
   9   2   5     7092.11     6909.55    120.79 o 
  10   2   5     1528.82     1353.99     30.83 o 
  11   2   5     4118.07     4615.85     87.39 o 
  12   2   5     3779.03     3842.67     54.24 o 
  13   2   5       26.91       12.79      3.62 o 
  14   2   5     6872.67     7288.44    120.09 o 
  15   2   5      510.78      558.24     18.24 o 
  16   2   5     1628.58     1603.75     35.65 o 
  17   2   5     2156.20     2266.07     45.72 o 
  18   2   5     1325.13     1355.00     37.70 o 
  19   2   5     1647.61     1677.93     40.95 o 
  20   2   5     1436.99     1442.62     26.79 o 
  21   2   5      191.73      176.26     10.45 o 
  22   2   5      462.00      488.56     19.78 o 
  23   2   5      213.02      191.96     19.96 o 
  24   2   5      808.76      804.77     27.19 o 
  25   2   5      287.72      301.62     20.82 o 
  26   2   5      445.11      435.21     25.14 o 
  27   2   5       49.02       52.58     12.79 o 
  28   2   5      217.51      187.10     38.09 o 
  29   2   5      458.99      506.60     33.38 o 
  30   2   5      247.11      213.33     38.63 o 
  31   2   5      284.85      249.75     46.91 o 
   1   3   5     1973.51     1974.62     46.14 o 
   2   3   5     8249.03     8498.75    220.54 o 
   3   3   5     4581.12     4645.22     97.24 o 
   4   3   5     2741.26     2500.68     67.01 o 
   5   3   5     2062.70     1857.88     46.19 o 
   6   3   5     1380.17     1477.63     37.51 o 
   7   3   5      705.60      678.12      9.10 o 
   8   3   5     3670.02     3884.12     66.96 o 
   9   3   5      267.39      241.52     10.18 o 
  10   3   5     1169.79     1303.51     27.64 o 
  11   3   5     1155.86     1131.08     27.43 o 
  12   3   5     1460.26     1393.50     29.69 o 
  13   3   5     2212.81     2172.64     51.54 o 
  14   3   5      485.00      420.06      9.81 o 
  15   3   5      262.03      255.08     14.34 o 
  16   3   5     1587.01     1639.92     34.02 o 
  17   3   5      217.66      212.46     10.47 o 
  18   3   5      339.71      333.23     18.55 o 
  19   3   5      173.02      152.07     29.71 o 
  20   3   5        4.75        0.26      6.71 o 
  21   3   5      207.94      169.32     24.38 o 
  22   3   5      339.59      343.52     55.12 o 
  23   3   5       55.59       57.96     14.76 o 
  24   3   5      375.10      337.40     43.57 o 
  25   3   5      486.61      536.00     17.71 o 
  26   3   5      418.59      456.50     24.14 o 
  27   3   5      641.25      653.10     25.49 o 
  28   3   5       52.24       58.64     12.89 o 
  29   3   5      456.72      534.63     40.30 o 
  30   3   5       43.33       32.11     11.88 o 
   1   4   5     3321.45     3061.00    228.48 o 
   2   4   5     4277.91     4087.48     87.27 o 
   3   4   5     3291.87     3383.88     87.12 o 
   4   4   5     7120.11     7595.49     96.82 o 
   5   4   5      939.14      933.65     56.51 o 
   6   4   5     1032.87     1116.11     24.03 o 
   7   4   5      197.48      178.17     20.46 o 
   8   4   5      100.65       97.31     24.32 o 
   9   4   5     2863.37     3010.84     61.31 o 
  10   4   5      358.48      381.55     34.78 o 
  11   4   5      550.82      553.43     20.55 o 
  12   4   5      251.92      244.90     12.67 o 
  13   4   5     1369.44     1346.84     39.56 o 
  14   4   5      518.02      529.79     21.94 o 
  15   4   5     2274.57     2288.35     96.72 o 
  16   4   5      834.32      739.79     53.14 o 
  17   4   5       80.12       57.08     17.00 o 
  18   4   5      482.06      498.38     33.35 o 
  19   4   5      440.69      479.99     31.29 o 
  20   4   5      795.91      826.76     32.99 o 
  21   4   5      748.06      691.08     21.67 o 
  22   4   5      150.10      157.43     20.28 o 
  23   4   5       65.08       68.33     12.64 o 
  24   4   5       71.87       64.89     13.18 o 
  25   4   5      402.69      352.99     45.51 o 
  26   4   5       59.47       33.77      8.52 o 
  27   4   5      359.47      407.89     32.60 o 
  28   4   5        2.12        0.16     17.07 o 
  29   4   5      366.78      344.07     51.22 o 
   1   5   5      813.48      820.42     25.23 o 
   2   5   5     1005.17     1166.83     27.54 o 
   3   5   5      404.61      284.67     23.57 o 
   4   5   5       52.48       52.92      9.37 o 
   5   5   5      282.10      325.74      8.58 o 
   6   5   5     3291.16     3383.32     58.03 o 
   7   5   5      186.42      155.16     14.17 o 
   8   5   5      266.11      261.31      9.87 o 
   9   5   5     2210.30     2422.18     85.17 o 
  10   5   5     1706.27     1656.81     48.97 o 
  11   5   5     2278.18     2228.36    100.09 o 
  12   5   5      453.51      536.69     79.40 o 
  13   5   5      198.10      215.35     35.70 o 
  14   5   5      683.19      696.02     31.22 o 
  15   5   5     1127.27     1099.67     29.63 o 
  16   5   5      931.44      908.90     48.25 o 
  17   5   5      875.74      920.58     58.88 o 
  18   5   5      388.09      425.42     19.55 o 
  19   5   5     1268.41     1181.88     61.23 o 
  20   5   5      446.98      513.36     18.30 o 
  21   5   5     1022.34      970.86     33.50 o 
  22   5   5      464.62      477.51     37.86 o 
  23   5   5      572.54      525.06     25.71 o 
  24   5   5      274.16      201.95     25.91 o 
  25   5   5      732.31      655.17     24.33 o 
  26   5   5       78.41       53.21     10.68 o 
  27   5   5     1004.40     1010.20     36.74 o 
  28   5   5      269.95      241.11     35.28 o 
   1   6   5     1373.46     1342.35     30.06 o 
   2   6   5      394.58      406.42     10.52 o 
   3   6   5     1396.79     1543.25     34.89 o 
   4   6   5      633.53      619.30     23.90 o 
   5   6   5      169.57      160.78     14.63 o 
   6   6   5      231.46      207.17     10.12 o 
   7   6   5      155.15      140.46     12.60 o 
   8   6   5      139.97      117.15     23.68 o 
   9   6   5      116.90      128.33     14.65 o 
  10   6   5      460.83      408.92     15.30 o 
  11   6   5      185.85      180.26     22.94 o 
  12   6   5      160.21      186.52     22.84 o 
  13   6   5      506.67      554.39     35.41 o 
  14   6   5      167.04      157.29     29.06 o 
  15   6   5      282.44      292.97     17.61 o 
  16   6   5      519.47      490.48     21.40 o 
  17   6   5     1507.95     1637.12     84.46 o 
  18   6   5      676.43      665.79     22.83 o 
  19   6   5     1121.95     1123.29     45.52 o 
  20   6   5     1155.68     1173.42     30.65 o 
  21   6   5     4286.36     4248.69    153.48 o 
  22   6   5      694.42      652.92     20.59 o 
  23   6   5     1078.42     1059.93     33.69 o 
  24   6   5       33.04       43.79     11.77 o 
  25   6   5      765.65      762.79     25.31 o 
  26   6   5      101.88       89.38     15.40 o 
  27   6   5      131.85      124.93     24.77 o 
   1   7   5      344.09      358.00     15.83 o 
   2   7   5       71.83       64.45     11.60 o 
   3   7   5       67.40       66.75     10.48 o 
   4   7   5     1034.33     1045.54     28.37 o 
   5   7   5      808.36      865.99     34.87 o 
   6   7   5      233.70      237.71      9.44 o 
   7   7   5     1103.25     1108.54     25.46 o 
   8   7   5       98.31       90.69     13.72 o 
   9   7   5     2504.20     2647.50     44.92 o 
  10   7   5      315.27      347.79     14.21 o 
  11   7   5     1694.21     1806.08     64.43 o 
  12   7   5      452.35      437.77     45.23 o 
  13   7   5      602.26      658.92     38.55 o 
  14   7   5       12.95       18.47      7.28 o 
  15   7   5      216.32      219.81     38.17 o 
  16   7   5      573.39      586.59     17.38 o 
  17   7   5       49.50       53.08     14.16 o 
  18   7   5      380.16      394.49     28.43 o 
  19   7   5       41.31       47.99     15.86 o 
  20   7   5      232.86      252.40     32.68 o 
  21   7   5      296.18      290.81     43.07 o 
  22   7   5        2.53        9.59     10.16 o 
  23   7   5      108.15      123.44     16.11 o 
  24   7   5      649.07      686.35     19.76 o 
  25   7   5     1368.43     1444.04     40.59 o 
   1   8   5     2242.28     2365.92     98.37 o 
   2   8   5     2839.03     2951.86    208.06 o 
   3   8   5     2818.01     2669.89     56.16 o 
   4   8   5      859.65      969.10     31.15 o 
   5   8   5      830.65      745.31     13.05 o 
   6   8   5      856.60      833.85     57.55 o 
   7   8   5      415.21      383.12     12.66 o 
   8   8   5       42.14       52.51      8.90 o 
   9   8   5      173.80      171.50     30.37 o 
  10   8   5     1129.79     1074.39     30.82 o 
  11   8   5      200.97      195.77     13.63 o 
  12   8   5      440.69      436.01     31.44 o 
  13   8   5        6.69       11.35      6.38 o 
  14   8   5      286.80      468.90     26.55 o 
  15   8   5       21.59       14.71     14.62 o 
  16   8   5      183.72      202.25     35.44 o 
  17   8   5       20.95       16.47      9.95 o 
  18   8   5      300.91      289.39     42.30 o 
  19   8   5      675.94      731.25     91.30 o 
  20   8   5      404.70      411.24     43.94 o 
  21   8   5      603.66      591.46     21.00 o 
  22   8   5      179.79      128.32     21.52 o 
  23   8   5      129.68      113.14     16.30 o 
   1   9   5        3.86       17.07     10.15 o 
   2   9   5      980.17      992.67    126.81 o 
   3   9   5      692.17      655.03     31.30 o 
   4   9   5     1497.19     1357.10     57.13 o 
   5   9   5      200.15      211.18     38.03 o 
   6   9   5       63.24       59.76     13.62 o 
   7   9   5      500.67      478.66     47.27 o 
   8   9   5      576.11      649.28     70.36 o 
   9   9   5     1096.46     1022.70     32.60 o 
  10   9   5      184.59      169.16     36.07 o 
  11   9   5      117.91      135.45     24.80 o 
  12   9   5      388.29      436.68     34.21 o 
  13   9   5      183.22      201.23     42.15 o 
  14   9   5      271.78      215.31     44.37 o 
  15   9   5       58.27       68.45     16.34 o 
  16   9   5      350.95      336.39     20.82 o 
  17   9   5      256.30      160.31     48.27 o 
  18   9   5       67.80       59.84     19.09 o 
  19   9   5      100.43      110.98     22.44 o 
  20   9   5       74.27       66.30     13.47 o 
   1  10   5       54.13       38.19     11.28 o 
   2  10   5      375.01      357.97     14.96 o 
   3  10   5      233.11      196.85     40.16 o 
   4  10   5      186.91      165.12     32.57 o 
   5  10   5        5.80       24.28     14.44 o 
   6  10   5      238.79      241.97     50.87 o 
   7  10   5      286.10      250.50     77.04 o 
   8  10   5      478.16      511.50     39.04 o 
   9  10   5      297.60      261.46     71.20 o 
  10  10   5      295.23      263.60     67.76 o 
  11  10   5      338.60      275.59    116.14 o 
  12  10   5      416.96      480.05     31.39 o 
  13  10   5       65.54       41.05     26.13 o 
  14  10   5      501.09      641.45    100.58 o 
  15  10   5      226.98      211.85     68.87 o 
  16  10   5       67.93       69.49     22.93 o 
   1  11   5       48.84       36.24     31.51 o 
   2  11   5      176.23      126.32     40.40 o 
   3  11   5      292.20      328.44     56.87 o 
   4  11   5       77.00      125.74     26.33 o 
   5  11   5       23.46       64.20     13.29 o 
   6  11   5      297.28      237.27     69.26 o 
   7  11   5      231.33      173.14     55.38 o 
   8  11   5       17.46       27.11     13.75 o 
   9  11   5      143.75      157.25     50.71 o 
  10  11   5       19.73       22.83     10.12 o 
   8   0   6      280.18      199.72     13.10 o 
  10   0   6      101.32      138.32     34.95 o 
  12   0   6     4300.55     4131.53     71.69 o 
  14   0   6     2542.09     2877.14     80.47 o 
  16   0   6      856.08      848.59     29.06 o 
  18   0   6     3526.70     3779.39    197.78 o 
  20   0   6     4503.51     4423.44     86.34 o 
  22   0   6      914.36      968.12     30.90 o 
  24   0   6      287.88      264.03     59.27 o 
  26   0   6      489.51      499.44     22.29 o 
  28   0   6      166.24      237.33     68.87 o 
  30   0   6      751.00      771.99    109.14 o 
   6   1   6      682.99      620.70     21.07 o 
   7   1   6      451.18      534.13     25.81 o 
   8   1   6      400.39      637.69     18.95 o 
   9   1   6     7563.74     7905.60    179.94 o 
  10   1   6    17556.65    19041.12    421.24 o 
  11   1   6       44.40       57.74     10.96 o 
  12   1   6      421.09      402.52     11.94 o 
  13   1   6     1191.15     1146.12     26.73 o 
  14   1   6     5663.58     5860.87     95.94 o 
  15   1   6       38.61       69.98      8.79 o 
  16   1   6     1721.07     1852.98     35.01 o 
  17   1   6       53.37       66.01      8.31 o 
  18   1   6      223.54      236.61     31.13 o 
  19   1   6      833.01      819.42     23.25 o 
  20   1   6      212.09      230.15     27.43 o 
  21   1   6     1070.95     1148.03     29.00 o 
  22   1   6      928.25      926.66     30.28 o 
  23   1   6     1541.93     1604.25     33.12 o 
  24   1   6     2036.57     2079.37     49.11 o 
  25   1   6     1131.86     1163.86     30.59 o 
  26   1   6      514.26      556.27     26.40 o 
  27   1   6       83.35       75.34     16.01 o 
  28   1   6      177.71      166.19     26.88 o 
  29   1   6       52.11       44.09     11.44 o 
  30   1   6     1166.97     1338.89     33.89 o 
  31   1   6      100.59      109.67     24.70 o 
   4   2   6      171.82      190.91     15.56 o 
   5   2   6      501.20      449.99     16.20 o 
   6   2   6     3649.30     3552.97     75.75 o 
   7   2   6     1707.59     1681.55     52.30 o 
   8   2   6      997.78      971.30     22.51 o 
   9   2   6      424.56      403.52     18.58 o 
  10   2   6      274.96      203.84      9.31 o 
  11   2   6     2953.47     2968.89     60.93 o 
  12   2   6     1943.15     1957.61     54.07 o 
  13   2   6     1089.70     1100.12     28.32 o 
  14   2   6      660.83      648.39     18.49 o 
  15   2   6     1199.67     1162.42     30.32 o 
  16   2   6     2302.17     2338.83     41.19 o 
  17   2   6      188.96      187.23     13.15 o 
  18   2   6     1702.23     1574.66     37.74 o 
  19   2   6      610.68      662.10     17.92 o 
  20   2   6     1015.14     1079.76     30.03 o 
  21   2   6      334.76      357.15     11.12 o 
  22   2   6       40.46       41.95     12.08 o 
  23   2   6      130.10      145.14     20.22 o 
  24   2   6      547.09      510.87     22.59 o 
  25   2   6      972.54     1006.95     27.83 o 
  26   2   6      331.07      330.84     21.87 o 
  27   2   6      678.60      729.09     29.41 o 
  28   2   6      160.06      133.24     18.48 o 
  29   2   6      319.51      386.53     42.26 o 
  30   2   6      299.50      265.26     45.63 o 
  31   2   6       61.31       65.88     36.57 o 
   0   3   6     6341.07     7300.05    125.93 o 
   1   3   6     1795.73     2337.26     81.32 o 
   2   3   6     1821.81     1864.27     43.59 o 
   3   3   6     2773.31     2693.10     83.07 o 
   4   3   6     1544.98     1551.62     39.07 o 
   5   3   6      302.04      304.37      8.72 o 
   6   3   6      238.75      281.78      8.56 o 
   7   3   6     1396.12     1452.69     38.08 o 
   8   3   6     1062.17      927.96     27.90 o 
   9   3   6     2106.91     2028.22     42.38 o 
  10   3   6      929.43      855.23     26.31 o 
  11   3   6      147.31      168.57      8.45 o 
  12   3   6      286.41      289.28      9.69 o 
  13   3   6       43.85       47.25      8.29 o 
  14   3   6       29.14       31.41      6.07 o 
  15   3   6     5289.30     5083.46     52.84 o 
  17   3   6      489.76      480.65     10.09 o 
  18   3   6      366.24      347.40     33.13 o 
  19   3   6      202.50      186.26     25.15 o 
  20   3   6      387.20      393.32     28.64 o 
  21   3   6     1324.29     1324.67     45.71 o 
  22   3   6      162.11      155.13     23.59 o 
  23   3   6     2300.24     2252.03     82.85 o 
  24   3   6       66.25       72.38     13.41 o 
  25   3   6        6.65       12.47      5.18 o 
  26   3   6        5.57       18.90      9.48 o 
  27   3   6       18.59       25.85      9.47 o 
  28   3   6      695.80      653.08     25.33 o 
  29   3   6       45.58       28.21     10.17 o 
  30   3   6      481.79      563.27     34.88 o 
   0   4   6    10130.14    10856.31    183.71 o 
   1   4   6     3727.36     4259.09     93.60 o 
   2   4   6      625.02      701.52     24.45 o 
   3   4   6     1081.47      964.01     35.51 o 
   4   4   6      961.21      976.87     38.01 o 
   5   4   6     4399.01     4301.53     74.83 o 
   6   4   6     1179.00     1317.85     48.89 o 
   7   4   6     2315.64     2444.56     64.76 o 
   8   4   6       22.06       18.70      5.94 o 
   9   4   6     1819.74     1738.66     46.56 o 
  10   4   6     2189.97     2201.79     88.81 o 
  11   4   6     5824.58     5929.54    218.35 o 
  12   4   6     1975.06     1841.53     48.47 o 
  13   4   6     1526.01     1531.96     89.03 o 
  14   4   6     1007.24     1006.40     40.40 o 
  15   4   6       12.78       16.47      8.96 o 
  16   4   6      620.93      633.78     47.63 o 
  17   4   6      214.62      191.21     40.26 o 
  18   4   6      166.59      162.71     30.95 o 
  19   4   6       73.05       78.80     12.31 o 
  20   4   6      137.14      154.33     18.82 o 
  21   4   6      451.28      458.69     17.91 o 
  22   4   6      533.93      499.66     20.94 o 
  23   4   6     1085.74     1116.54     27.65 o 
  24   4   6      460.20      446.40     17.54 o 
  25   4   6     1006.30      970.40     32.69 o 
  26   4   6      583.02      578.66     23.16 o 
  27   4   6      588.70      613.04     18.06 o 
  28   4   6      174.69      198.44     30.44 o 
  29   4   6      372.22      426.64     32.46 o 
   0   5   6       20.81       26.00      3.53 o 
   1   5   6       83.87      101.54      8.34 o 
   2   5   6      316.05      342.78     35.34 o 
   3   5   6       87.79       93.38      4.99 o 
   4   5   6      203.87      206.74     14.36 o 
   5   5   6     1873.41     1822.18     45.83 o 
   6   5   6      727.10      773.80     31.30 o 
   7   5   6     4407.50     4216.26    131.34 o 
   8   5   6      521.67      544.33     23.05 o 
   9   5   6      177.66      160.01     15.21 o 
  10   5   6      204.98      199.03     38.79 o 
  11   5   6      501.85      534.10     22.08 o 
  12   5   6      560.72      534.03     20.26 o 
  13   5   6      165.35      189.87     44.88 o 
  14   5   6      218.63      211.89     15.33 o 
  15   5   6     1948.78     2054.82     63.67 o 
  16   5   6      478.83      476.60     20.47 o 
  17   5   6      276.27      259.63     18.40 o 
  18   5   6        0.75        6.98      7.07 o 
  19   5   6      411.42      436.60     46.76 o 
  20   5   6       29.39       22.27      8.20 o 
  21   5   6       91.69       92.55     13.99 o 
  22   5   6       29.29       37.45      9.66 o 
  23   5   6     1690.79     1726.07     39.58 o 
  24   5   6      155.72      113.71     21.28 o 
  25   5   6     1011.57     1049.39     38.80 o 
  26   5   6      445.68      395.98     35.39 o 
  27   5   6      322.07      331.52     47.47 o 
  28   5   6      206.12      196.43     33.32 o 
   0   6   6      844.71      978.13     57.06 o 
   1   6   6      240.89      257.33     15.13 o 
   2   6   6      133.26      132.78     21.75 o 
   3   6   6      464.89      452.00     17.03 o 
   4   6   6      155.51      167.27      9.88 o 
   5   6   6     1775.77     1668.48     45.15 o 
   6   6   6      422.77      416.32     13.31 o 
   7   6   6      829.75      870.60     37.34 o 
   8   6   6      146.72      168.62      9.72 o 
   9   6   6     1760.92     1859.26     83.85 o 
  10   6   6       66.61       87.91     13.81 o 
  11   6   6      630.84      599.45     38.23 o 
  12   6   6      622.96      641.59     22.07 o 
  13   6   6     3391.71     3463.37     70.88 o 
  14   6   6      427.41      395.62     17.90 o 
  15   6   6      145.27      200.48     35.34 o 
  16   6   6      792.52      761.24     77.81 o 
  17   6   6      543.61      569.58     39.56 o 
  18   6   6       10.85       10.51     11.32 o 
  19   6   6      622.11      600.10     44.94 o 
  20   6   6      128.27      180.03     32.45 o 
  21   6   6     1901.36     1905.49     45.79 o 
  22   6   6       14.57        9.52     10.89 o 
  23   6   6       85.85       75.29     11.89 o 
  24   6   6       57.75       35.30     10.83 o 
  25   6   6     1189.91     1287.01     32.18 o 
  26   6   6       36.56       21.39      9.70 o 
   0   7   6      552.60      578.68     35.15 o 
   1   7   6      354.37      306.74     11.34 o 
   2   7   6      129.47      116.02     11.63 o 
   3   7   6       53.05       61.58      9.97 o 
   4   7   6       37.92       45.16      8.32 o 
   5   7   6      922.38      943.28     26.33 o 
   6   7   6      546.70      605.35     20.16 o 
   7   7   6     2461.71     2626.18     62.19 o 
   8   7   6     3049.77     2992.74     82.58 o 
   9   7   6      613.12      621.74     31.71 o 
  10   7   6     1007.53      899.68     38.44 o 
  11   7   6      649.69      661.26     20.41 o 
  12   7   6       53.22       55.90     14.38 o 
  13   7   6      487.36      471.83     29.67 o 
  14   7   6      546.86      496.66     30.51 o 
  15   7   6       37.96       30.64     13.45 o 
  16   7   6      284.59      345.28     17.12 o 
  17   7   6       63.71       77.84     19.68 o 
  18   7   6      389.92      385.32     48.70 o 
  19   7   6      294.21      313.29     58.24 o 
  20   7   6      742.98      713.63     35.59 o 
  21   7   6      182.97      153.47     29.96 o 
  22   7   6      196.77      168.64     28.95 o 
  23   7   6      731.29      756.81     30.95 o 
  24   7   6      113.77      124.47     17.74 o 
   0   8   6     2969.87     3019.14    101.22 o 
   1   8   6      256.64      274.60     44.56 o 
   2   8   6      580.25      540.39     33.65 o 
   3   8   6     1252.27     1080.86     46.17 o 
   4   8   6      319.21      314.00     27.91 o 
   5   8   6      526.66      564.89     34.24 o 
   6   8   6      162.38      141.38     20.03 o 
   7   8   6     1358.31     1382.19     39.96 o 
   8   8   6      630.15      728.44     19.28 o 
   9   8   6      198.54      158.22     25.49 o 
  10   8   6      546.11      541.23     41.12 o 
  11   8   6      108.70      110.06     15.75 o 
  12   8   6       77.05       71.90     12.38 o 
  13   8   6       43.24       43.30     14.42 o 
  14   8   6      175.83      224.04     36.51 o 
  15   8   6      139.83      134.39     24.39 o 
  16   8   6       31.58       35.86     12.61 o 
  17   8   6      254.19      268.78     48.02 o 
  18   8   6      440.18      522.24     30.81 o 
  19   8   6      113.28      109.21     25.19 o 
  20   8   6      271.18      247.07     50.46 o 
  21   8   6       62.68       67.18     12.85 o 
  22   8   6      168.41      115.04     19.11 o 
   0   9   6     2374.07     2304.68    133.84 o 
   1   9   6      594.70      568.43     45.20 o 
   2   9   6      330.53      268.22     67.67 o 
   3   9   6      132.76      123.21     46.23 o 
   4   9   6      385.61      326.80     23.38 o 
   5   9   6      857.65      852.65     42.41 o 
   6   9   6      308.53      279.45     18.35 o 
   7   9   6      258.00      193.82     47.85 o 
   8   9   6       21.20       21.92     10.10 o 
   9   9   6      328.84      377.87     45.27 o 
  10   9   6      145.75      133.25     28.18 o 
  11   9   6      296.00      339.53    102.65 o 
  12   9   6      165.11      142.98     40.20 o 
  13   9   6      383.29      404.90    108.42 o 
  14   9   6       27.07        6.41      7.36 o 
  15   9   6       15.69       19.16      6.99 o 
  16   9   6      255.01      232.05     43.13 o 
  17   9   6      337.05      336.53     40.60 o 
  18   9   6       28.31       37.90     12.19 o 
  19   9   6      431.19      449.69     30.90 o 
   0  10   6      189.58      115.30     38.45 o 
   1  10   6      213.41      210.49     45.45 o 
   2  10   6      118.34      113.40     19.32 o 
   3  10   6       55.71       40.71     17.91 o 
   4  10   6      246.18      231.36     44.14 o 
   5  10   6      570.96      518.24     34.72 o 
   6  10   6       34.06       12.84     15.24 o 
   7  10   6      303.33      316.92     21.54 o 
   8  10   6      118.33       97.33     27.30 o 
   9  10   6      220.04      213.28     59.66 o 
  10  10   6      279.02      345.63     70.68 o 
  11  10   6       23.71       36.12     19.65 o 
  12  10   6       22.07       41.83     29.18 o 
  13  10   6       48.71       42.54     18.35 o 
  14  10   6      248.80      229.75     65.95 o 
  15  10   6       41.54       82.87     27.30 o 
   0  11   6      354.24      312.10     22.83 o 
   1  11   6       14.55       24.70      7.99 o 
   2  11   6      113.76      119.05     30.60 o 
   3  11   6       25.41       30.94     14.27 o 
   4  11   6       42.56       -6.94     17.38 o 
   5  11   6        7.29       -9.27     16.92 o 
   6  11   6       45.68       19.39     19.65 o 
   7  11   6      311.14      310.55     94.61 o 
   8  11   6        5.88       18.09     21.40 o 
   9  11   6      158.69      127.42     49.15 o 
   8   0   7     5119.63     6031.87    115.88 o 
  10   0   7      466.31      410.86     23.54 o 
  12   0   7     2956.66     2843.75     73.46 o 
  14   0   7     1047.30     1003.08     33.00 o 
  16   0   7      174.02      175.89     27.50 o 
  18   0   7     1412.02     1318.35     43.21 o 
  20   0   7     8521.61     9128.28    172.35 o 
  22   0   7     2812.67     2842.25     84.26 o 
  24   0   7     1265.83     1215.04     40.65 o 
  26   0   7      461.03      482.07     27.70 o 
  28   0   7      387.18      311.91     90.59 o 
  30   0   7     1263.48     1348.85     49.48 o 
   7   1   7     5367.60     5775.47    108.75 o 
   8   1   7      532.11      499.53     17.97 o 
   9   1   7     1866.80     1874.41     39.94 o 
  10   1   7       49.86       42.52     10.18 o 
  11   1   7     1068.21     1117.87     28.35 o 
  12   1   7     1918.88     2015.90     43.32 o 
  13   1   7     1059.46     1034.72     26.06 o 
  14   1   7     5313.38     5288.86     89.36 o 
  15   1   7      587.82      612.16     15.52 o 
  16   1   7     1431.58     1457.02     35.78 o 
  17   1   7       49.71       51.50      9.05 o 
  18   1   7      504.68      567.50     18.21 o 
  19   1   7      433.86      414.86     11.70 o 
  20   1   7     1695.69     1705.71     38.07 o 
  21   1   7     1252.77     1212.34     32.29 o 
  22   1   7     1975.47     2026.93     85.55 o 
  23   1   7     1442.75     1436.60     39.36 o 
  24   1   7      575.78      610.89     26.94 o 
  25   1   7      351.67      366.84     17.69 o 
  26   1   7       32.44       24.69      7.00 o 
  27   1   7       58.81       52.60     13.12 o 
  28   1   7      260.45      212.24     37.09 o 
  29   1   7      425.29      426.89     19.64 o 
  30   1   7      576.29      568.75     73.89 o 
   5   2   7      676.01      657.27     28.53 o 
   6   2   7      940.89      753.21     33.78 o 
   7   2   7       19.69       17.41      7.04 o 
   9   2   7      453.22      416.21     11.33 o 
  10   2   7      788.73      846.25     26.26 o 
  11   2   7     5815.63     5933.79    134.53 o 
  12   2   7      377.36      373.03     20.69 o 
  13   2   7      372.56      378.16     15.98 o 
  14   2   7      353.42      339.88      8.97 o 
  15   2   7      425.82      451.81     12.68 o 
  16   2   7     1363.52     1385.64     39.47 o 
  17   2   7     1654.31     1663.83     34.04 o 
  18   2   7     2139.45     2119.97     70.49 o 
  19   2   7      131.66      170.23     18.06 o 
  20   2   7     1119.59     1183.59     29.31 o 
  21   2   7       15.60       11.53      5.28 o 
  22   2   7     1546.01     1566.27     55.54 o 
  23   2   7     1819.06     1995.82    102.49 o 
  24   2   7      953.28      951.94     28.60 o 
  25   2   7     1206.52     1163.22     42.13 o 
  26   2   7      258.74      284.43     32.54 o 
  27   2   7      464.60      549.18     19.20 o 
  28   2   7      300.80      337.67     22.28 o 
  29   2   7      396.39      454.79     24.51 o 
  30   2   7       26.32       23.41     10.81 o 
   1   3   7     5415.30     5260.27    152.71 o 
   2   3   7     2965.93     3136.54     78.35 o 
   3   3   7      803.81      821.01     52.07 o 
   4   3   7      968.49      980.61     33.74 o 
   5   3   7       97.00       58.45      8.72 o 
   6   3   7      853.48      812.09     30.84 o 
   7   3   7     1279.54     1308.26     38.20 o 
   8   3   7       87.81       60.81     12.99 o 
   9   3   7     2218.14     2181.48     46.51 o 
  10   3   7      671.12      619.82     28.25 o 
  11   3   7     2793.23     2732.17     49.59 o 
  12   3   7      886.49      953.03     26.00 o 
  13   3   7     1405.15     1349.28     35.10 o 
  14   3   7      151.95      145.46     12.99 o 
  15   3   7       35.97       46.21      8.79 o 
  16   3   7     2294.84     2296.13     39.89 o 
  17   3   7     1403.37     1446.80     46.51 o 
  18   3   7     2219.72     2315.49     50.72 o 
  19   3   7      618.47      606.91     19.16 o 
  20   3   7      185.47      183.33     23.17 o 
  21   3   7      649.38      654.65     28.04 o 
  22   3   7        9.74       29.74      7.34 o 
  23   3   7      356.23      383.56     25.17 o 
  24   3   7      268.58      280.50     40.65 o 
  25   3   7       96.68      119.72     16.81 o 
  26   3   7      538.66      508.18     40.50 o 
  27   3   7      142.09      128.17     15.69 o 
  28   3   7       20.06       25.60      8.62 o 
  29   3   7      336.12      451.41     48.94 o 
   1   4   7     5421.95     6104.37    140.26 o 
   2   4   7     5153.58     5662.99     95.76 o 
   3   4   7     3096.99     3303.74     69.13 o 
   4   4   7     2025.82     1972.14     73.08 o 
   5   4   7      850.85      864.97     32.79 o 
   6   4   7      433.54      383.75     22.11 o 
   7   4   7      356.13      394.00     13.58 o 
   8   4   7      125.65      126.54     11.32 o 
   9   4   7      379.47      379.04      8.73 o 
  10   4   7      144.78      138.73      6.37 o 
  11   4   7     1488.11     1509.19     41.22 o 
  12   4   7     2929.46     2960.65    108.47 o 
  13   4   7      591.55      527.26     65.23 o 
  14   4   7      236.17      224.25     19.28 o 
  15   4   7       80.89       61.37     21.00 o 
  16   4   7     4404.16     4675.63    129.56 o 
  17   4   7     1054.78      986.45     43.07 o 
  18   4   7      172.87      192.16     34.23 o 
  19   4   7     1499.45     1475.58     49.89 o 
  20   4   7      735.86      728.30     25.26 o 
  21   4   7       72.87       95.61     14.94 o 
  22   4   7       86.12       84.51     15.62 o 
  23   4   7      389.93      435.84     25.57 o 
  24   4   7       65.64       66.53     12.61 o 
  25   4   7      250.14      257.05     38.86 o 
  26   4   7      234.03      221.04     29.21 o 
  27   4   7      286.86      372.42     46.66 o 
  28   4   7      106.98       93.15     15.70 o 
   1   5   7     1056.11     1055.92     33.35 o 
   2   5   7      150.03      141.82     11.67 o 
   3   5   7     1789.42     1710.51     68.25 o 
   4   5   7     1960.01     1862.93     49.83 o 
   5   5   7     1784.20     1759.40     47.11 o 
   6   5   7      122.85      103.14     19.16 o 
   7   5   7      851.36      923.87     31.87 o 
   8   5   7      112.37      100.19     22.74 o 
   9   5   7      674.67      711.20     26.21 o 
  10   5   7      357.23      305.71     11.97 o 
  11   5   7      102.94      105.78     20.52 o 
  12   5   7       98.67       57.06     25.04 o 
  13   5   7     2288.21     2219.82     93.09 o 
  14   5   7      496.71      481.63     48.73 o 
  15   5   7      380.71      383.35     19.91 o 
  16   5   7      251.68      265.87     72.95 o 
  17   5   7      665.40      654.55     52.65 o 
  18   5   7      490.70      432.68     20.79 o 
  19   5   7      209.31      220.44     38.19 o 
  20   5   7      221.27      253.01     38.80 o 
  21   5   7      366.00      473.28     20.73 o 
  22   5   7      356.06      368.90     46.58 o 
  23   5   7     1273.69     1311.44     43.89 o 
  24   5   7      113.03      127.94     16.12 o 
  25   5   7      130.21      100.77     16.93 o 
  26   5   7      325.49      333.13     43.75 o 
  27   5   7      648.13      741.65     29.66 o 
   1   6   7      273.95      266.00     17.61 o 
   2   6   7      137.48      159.10      9.18 o 
   3   6   7      676.94      721.67     25.79 o 
   4   6   7      702.67      765.95     37.93 o 
   5   6   7       26.59       31.53     10.24 o 
   6   6   7      276.28      275.83     12.84 o 
   7   6   7     1600.77     1647.24     73.05 o 
   8   6   7      254.14      234.67     11.95 o 
   9   6   7      543.42      500.16     13.20 o 
  10   6   7     1023.67     1004.51     68.80 o 
  11   6   7     1168.04     1205.55     46.76 o 
  12   6   7     2625.59     2735.57     65.53 o 
  13   6   7     4806.48     4757.52    146.45 o 
  14   6   7      397.63      293.42     87.57 o 
  15   6   7     1417.32     1259.49     44.15 o 
  16   6   7      279.28      325.91     30.77 o 
  17   6   7      450.11      463.69     23.04 o 
  18   6   7      125.25      156.32     28.39 o 
  19   6   7      135.31      155.00     29.45 o 
  20   6   7       50.56       40.07     21.18 o 
  21   6   7      180.80      156.57     26.34 o 
  22   6   7       63.14       53.78     12.00 o 
  23   6   7      116.82       80.77     13.06 o 
  24   6   7       93.98       80.40     17.51 o 
  25   6   7      536.24      580.93     47.80 o 
  26   6   7      328.01      353.32     30.76 o 
   1   7   7      205.46      191.13     35.56 o 
   2   7   7      177.51      180.97     35.58 o 
   3   7   7      687.25      696.01     26.52 o 
   4   7   7      428.28      432.85     15.62 o 
   5   7   7      714.61      724.92     28.91 o 
   6   7   7      393.97      396.35     18.63 o 
   7   7   7      721.79      658.49     31.22 o 
   8   7   7      436.61      471.28     22.92 o 
   9   7   7     1730.91     1712.86    123.69 o 
  10   7   7      725.64      744.27     28.51 o 
  11   7   7      773.46      720.80     25.95 o 
  12   7   7        2.82      -11.70     11.70 o 
  13   7   7      771.14      728.67     24.64 o 
  14   7   7      117.12      114.75     23.96 o 
  15   7   7      181.89      175.83     30.58 o 
  16   7   7       11.26       23.97      9.43 o 
  17   7   7      135.74      135.34     27.67 o 
  18   7   7      806.06      848.06     37.74 o 
  19   7   7      241.21      205.57     32.55 o 
  20   7   7        0.77       -1.83     13.88 o 
  21   7   7      292.35      304.84     38.01 o 
  22   7   7       89.43      101.19     17.09 o 
  23   7   7      495.02      378.89     43.44 o 
  24   7   7      798.83      844.28     34.57 o 
   1   8   7      360.03      327.79     16.41 o 
   2   8   7       49.92       64.56     14.48 o 
   3   8   7      336.70      294.18     42.53 o 
   4   8   7      565.36      531.29     17.95 o 
   5   8   7      317.42      329.31     32.94 o 
   6   8   7      174.14      214.48     41.62 o 
   7   8   7     1708.12     1745.43     69.45 o 
   8   8   7      461.57      470.43     20.30 o 
   9   8   7      889.38      892.40     59.53 o 
  10   8   7      102.13      119.12     19.62 o 
  11   8   7      356.16      373.24     32.35 o 
  12   8   7     1293.20     1355.94     47.50 o 
  13   8   7     1150.00     1167.83     35.98 o 
  14   8   7       13.46       10.97      7.92 o 
  15   8   7      238.82      206.56     46.16 o 
  16   8   7      116.17      114.36     25.87 o 
  17   8   7        8.51        7.22     17.67 o 
  18   8   7       93.66       89.25     23.16 o 
  19   8   7        1.93       16.82      7.24 o 
  20   8   7      237.36      244.64     45.79 o 
  21   8   7      201.45      165.52     36.55 o 
   1   9   7       75.75       77.44     20.26 o 
   2   9   7      402.98      316.19     21.49 o 
   3   9   7      667.35      671.69     42.67 o 
   4   9   7      400.63      416.89     18.42 o 
   5   9   7       88.95       94.30     13.18 o 
   6   9   7      373.86      397.81     70.22 o 
   7   9   7      363.29      394.09     25.71 o 
   8   9   7      592.87      587.03     23.02 o 
   9   9   7      208.67      217.68     31.76 o 
  10   9   7      681.28      630.32     22.58 o 
  11   9   7        5.69       25.62     14.91 o 
  12   9   7      430.49      478.63     37.16 o 
  13   9   7      290.26      211.85     57.06 o 
  14   9   7      588.13      583.87     62.25 o 
  15   9   7       34.96       46.04     17.90 o 
  16   9   7      249.70      281.56     66.73 o 
  17   9   7       61.34       68.35     23.28 o 
  18   9   7      320.32      302.63     83.20 o 
   1  10   7      131.52      156.37     41.17 o 
   2  10   7      117.21      103.48     18.69 o 
   3  10   7      147.28      145.34     31.51 o 
   4  10   7      739.39      770.68     33.93 o 
   5  10   7        3.90       21.36      8.49 o 
   6  10   7       23.36       28.14     10.10 o 
   7  10   7       56.46       16.61     20.04 o 
   8  10   7      187.43      181.12     51.29 o 
   9  10   7      110.62      103.10     34.76 o 
  10  10   7       58.32       28.14     25.87 o 
  11  10   7      514.36      514.35     59.59 o 
  12  10   7       95.00      142.21     38.97 o 
  13  10   7       16.54       25.94     15.56 o 
  14  10   7      504.06      418.06    139.16 o 
   1  11   7       23.60       25.03     12.83 o 
   2  11   7       74.13       82.92     18.54 o 
   3  11   7      127.52      127.07     27.19 o 
   4  11   7      272.70      364.86     81.09 o 
   5  11   7      239.01      221.12     54.60 o 
   6  11   7      444.88      614.87     38.13 o 
   7  11   7      186.32      167.76     55.77 o 
   8   0   8     4308.33     3802.41     94.09 o 
  10   0   8      519.46      460.86     22.50 o 
  12   0   8      473.69      460.73     26.98 o 
  14   0   8      631.24      605.84     15.54 o 
  16   0   8      253.47      274.29     29.54 o 
  18   0   8      509.57      470.64     16.71 o 
  20   0   8     2445.86     2469.70     59.87 o 
  22   0   8     2992.01     2943.27    184.06 o 
  24   0   8      291.94      316.74     30.41 o 
  26   0   8      582.98      570.96     20.66 o 
  28   0   8       54.95       74.51     17.12 o 
  30   0   8      940.89      945.25    111.27 o 
   7   1   8     1168.89     1294.32     52.20 o 
   8   1   8      585.55      461.89     23.99 o 
   9   1   8      586.73      535.17     17.83 o 
  10   1   8      458.00      347.86     12.66 o 
  11   1   8       89.75       75.06     14.24 o 
  12   1   8     1089.44      962.15     27.82 o 
  13   1   8     1160.43     1313.70     57.53 o 
  14   1   8      159.82      141.29     21.28 o 
  15   1   8      759.22      727.34     19.82 o 
  16   1   8     1186.28     1125.85     28.53 o 
  17   1   8      501.16      499.02     17.70 o 
  18   1   8     1077.80     1014.75     26.12 o 
  19   1   8     2281.00     2378.90     40.85 o 
  20   1   8     3701.58     3628.72     66.01 o 
  21   1   8     2712.76     2543.18     57.00 o 
  22   1   8      629.41      628.77     28.88 o 
  23   1   8      515.74      552.17     15.38 o 
  24   1   8     3762.09     3966.67     44.05 o 
  25   1   8      390.71      391.65     44.41 o 
  26   1   8       33.64       38.44      7.99 o 
  27   1   8      297.94      243.20     33.47 o 
  28   1   8     1092.19      990.88     32.12 o 
  29   1   8       31.44        6.55     22.73 o 
  30   1   8      305.20      268.45     59.68 o 
   6   2   8       14.66       23.34      6.35 o 
   7   2   8     3307.40     3185.33     81.84 o 
   8   2   8     4461.79     4812.69     83.63 o 
   9   2   8       87.69       82.21      9.43 o 
  10   2   8      113.17      169.34     23.38 o 
  11   2   8      194.93      267.43     11.28 o 
  12   2   8      758.54      660.31     21.26 o 
  13   2   8      972.12      991.43     30.32 o 
  14   2   8      132.10      128.58     20.66 o 
  15   2   8     1654.90     1609.00     16.95 o 
  16   2   8      222.64      250.95     25.78 o 
  17   2   8      429.66      448.20     11.23 o 
  18   2   8     1168.45     1204.37     33.45 o 
  19   2   8     1799.25     1707.70     43.33 o 
  20   2   8       15.77       15.06      6.35 o 
  21   2   8      790.99      762.90     24.87 o 
  22   2   8      301.48      328.40     33.19 o 
  23   2   8     1591.27     1678.94     55.72 o 
  24   2   8      491.81      478.07     33.83 o 
  25   2   8      637.52      621.51     17.34 o 
  26   2   8      700.27      679.30     26.36 o 
  27   2   8     1480.89     1390.15     84.68 o 
  28   2   8      160.87      160.91     27.58 o 
  29   2   8      129.38       68.36     16.73 o 
   2   3   8     1198.95     1093.10     39.36 o 
   3   3   8      626.49      561.43     23.09 o 
   4   3   8      526.12      614.09     13.16 o 
   5   3   8       46.04      114.10     12.74 o 
   6   3   8      228.51      310.40     13.55 o 
   7   3   8      404.65      364.75     14.40 o 
   8   3   8      190.05      219.79     18.95 o 
   9   3   8     1364.67     1406.20     37.26 o 
  10   3   8      627.38      575.11     27.11 o 
  11   3   8     1034.81      930.65     27.08 o 
  12   3   8      836.48      824.06     22.70 o 
  13   3   8      814.86      848.55     31.93 o 
  14   3   8      539.99      519.95     13.20 o 
  15   3   8     1433.73     1348.90     42.70 o 
  16   3   8      168.33      177.15     10.95 o 
  17   3   8      598.60      666.69     19.70 o 
  18   3   8      196.50      213.50     31.19 o 
  19   3   8      218.10      234.07     32.57 o 
  20   3   8      615.44      684.02     21.90 o 
  21   3   8      447.65      458.89     22.61 o 
  22   3   8      259.80      257.83     33.29 o 
  23   3   8       30.83       33.78     14.84 o 
  24   3   8      285.29      311.30     35.64 o 
  25   3   8     1174.77     1206.13     68.55 o 
  26   3   8      203.32      193.19     36.76 o 
  27   3   8      483.11      449.29     51.40 o 
  28   3   8      100.88       77.37     15.62 o 
  29   3   8      479.19      517.38     30.84 o 
   0   4   8      317.26      209.52      4.99 o 
   1   4   8      451.20      414.83     10.23 o 
   2   4   8     2176.28     2324.45     80.60 o 
   3   4   8      679.72      694.07     50.38 o 
   4   4   8      116.37      130.02     23.41 o 
   5   4   8     3487.30     3400.69     71.96 o 
   6   4   8     2060.99     2168.59     51.71 o 
   7   4   8       43.82        9.61     14.10 o 
   8   4   8      237.30      272.49     11.89 o 
   9   4   8      265.87      237.12     13.46 o 
  10   4   8      811.95      799.84     21.85 o 
  11   4   8      735.81      682.15     26.11 o 
  12   4   8      134.19      118.83      7.13 o 
  13   4   8     1124.41     1157.62     38.06 o 
  14   4   8      649.91      611.55     25.36 o 
  15   4   8     2158.68     2099.51     73.47 o 
  16   4   8      466.57      458.25     39.34 o 
  17   4   8      251.88      222.17     37.92 o 
  18   4   8      534.60      550.77     23.59 o 
  19   4   8      698.17      621.32     22.80 o 
  20   4   8      168.68      185.26     28.98 o 
  21   4   8        0.99       12.10      8.16 o 
  22   4   8        3.87        5.01      8.17 o 
  23   4   8      637.14      648.02     23.33 o 
  24   4   8        7.31        9.38     19.65 o 
  25   4   8      340.98      360.94     45.49 o 
  26   4   8       37.97       32.73     11.47 o 
  27   4   8       77.28       92.29     16.79 o 
  28   4   8       74.41       76.37     17.78 o 
   1   5   8      321.79      321.47     13.88 o 
   2   5   8      329.47      367.05     34.08 o 
   3   5   8      704.07      663.15     38.49 o 
   4   5   8      480.89      486.10     29.41 o 
   5   5   8     2646.66     2428.12     98.89 o 
   6   5   8      422.39      366.46     17.54 o 
   7   5   8       93.63      100.22     11.19 o 
   8   5   8      303.99      294.83     24.25 o 
   9   5   8     1260.96     1173.64     41.06 o 
  10   5   8     1505.54     1372.14     50.58 o 
  11   5   8     2294.63     2232.90     99.28 o 
  12   5   8     3629.17     3743.75     83.18 o 
  13   5   8     7953.33     8114.31    170.33 o 
  14   5   8      443.50      369.79     61.06 o 
  15   5   8      102.05       93.42     20.68 o 
  16   5   8      383.71      360.54     17.29 o 
  17   5   8      410.50      443.92     55.43 o 
  18   5   8      186.02      173.24     25.35 o 
  19   5   8      467.20      455.74     27.48 o 
  20   5   8     2023.53     1896.78     48.82 o 
  21   5   8      480.94      464.67     19.45 o 
  22   5   8      100.09      110.78     18.48 o 
  23   5   8      349.68      334.84     21.12 o 
  24   5   8       77.93       86.01     17.89 o 
  25   5   8       50.42       44.05     19.06 o 
  26   5   8      171.80      133.02     28.36 o 
  27   5   8      285.23      350.18     35.74 o 
   0   6   8     1587.87     1731.96     61.60 o 
   1   6   8      334.26      336.46     27.13 o 
   2   6   8      520.63      505.32     23.94 o 
   3   6   8     1275.03     1325.60     45.39 o 
   4   6   8       20.80       14.71      6.18 o 
   5   6   8      941.91      937.07     30.82 o 
   6   6   8      137.26      116.61     25.93 o 
   7   6   8      391.03      370.48     13.16 o 
   8   6   8     1176.80     1171.40     36.71 o 
   9   6   8     1897.49     1927.30     59.11 o 
  10   6   8      965.66      953.28     40.72 o 
  11   6   8     2681.05     2868.81     94.80 o 
  12   6   8     3119.24     3114.71    185.82 o 
  13   6   8     3153.88     3042.58     94.61 o 
  14   6   8      568.10      450.71     89.49 o 
  15   6   8     1528.16     1394.42     52.80 o 
  16   6   8     1146.54     1169.61     47.24 o 
  17   6   8      319.85      352.96     32.23 o 
  18   6   8       84.79       83.29     18.54 o 
  19   6   8      591.14      529.13     23.05 o 
  20   6   8       87.26       73.40     11.23 o 
  21   6   8      152.29       98.65     39.75 o 
  22   6   8       39.65       38.25     10.74 o 
  23   6   8      343.49      314.84     36.13 o 
  24   6   8      169.23      169.10     27.76 o 
  25   6   8      247.98      222.96     40.97 o 
   0   7   8      232.52      228.90     20.23 o 
   1   7   8        6.92       19.63      9.86 o 
   2   7   8      117.77       97.57     24.70 o 
   3   7   8       23.72       29.72     11.44 o 
   4   7   8       33.19       17.47     12.88 o 
   5   7   8      220.91      170.22     43.37 o 
   6   7   8      263.47      259.25     11.06 o 
   7   7   8     1100.78     1185.18     21.89 o 
   8   7   8      508.82      506.60     27.59 o 
   9   7   8       96.82      101.12     19.49 o 
  10   7   8      249.48      222.50     19.05 o 
  11   7   8      406.87      358.33     21.22 o 
  12   7   8       14.66       14.44      7.52 o 
  13   7   8      583.57      523.81     93.80 o 
  14   7   8     1730.54     1858.00     52.49 o 
  15   7   8      543.06      594.03     18.09 o 
  16   7   8       70.35       74.68     15.70 o 
  17   7   8      906.24      973.81     52.74 o 
  18   7   8      468.54      443.41     28.50 o 
  19   7   8      582.90      598.41     41.96 o 
  20   7   8        1.88       -0.69      8.21 o 
  21   7   8       23.54        7.23     12.64 o 
  22   7   8       19.53       13.25      6.70 o 
  23   7   8       49.82       46.58     13.55 o 
   0   8   8      741.13      685.94     30.41 o 
   1   8   8       62.31       39.04     14.56 o 
   2   8   8      258.64      292.21     42.08 o 
   3   8   8      122.82      112.72     21.12 o 
   4   8   8      300.50      282.10     53.06 o 
   5   8   8      157.24      176.38     32.36 o 
   6   8   8     1204.86     1248.63     61.25 o 
   7   8   8     1897.07     2030.04     81.58 o 
   8   8   8      723.60      875.63     57.39 o 
   9   8   8     2970.28     2937.84    116.10 o 
  10   8   8     1467.57     1752.97     65.04 o 
  11   8   8     1366.17     1215.14     57.39 o 
  12   8   8      427.72      273.00     95.84 o 
  13   8   8      244.41      263.71     39.64 o 
  14   8   8      524.06      693.49     32.94 o 
  15   8   8      188.04      183.18     40.60 o 
  16   8   8      715.86      713.30     31.12 o 
  17   8   8      102.41       95.22     21.87 o 
  18   8   8       44.53       57.70     19.18 o 
  19   8   8       29.99       23.00      9.56 o 
  20   8   8       40.88       18.71     14.83 o 
  21   8   8       99.03       87.54     21.61 o 
   0   9   8       92.26       72.37     42.34 o 
   1   9   8      181.00      146.07     28.04 o 
   2   9   8      236.44      213.47     42.80 o 
   3   9   8       50.74       29.38     15.24 o 
   4   9   8      105.27       77.61     24.19 o 
   5   9   8       56.14       63.60      9.20 o 
   6   9   8      253.44      211.97     49.56 o 
   7   9   8      678.38      656.17     24.41 o 
   8   9   8      702.00      673.62     61.21 o 
   9   9   8      383.08      388.00     48.67 o 
  10   9   8     1507.26     1448.76     72.37 o 
  11   9   8      275.99      205.18     34.79 o 
  12   9   8       46.80       77.09     27.30 o 
  13   9   8      111.02      100.71     42.21 o 
  14   9   8       96.80       41.89     36.77 o 
  15   9   8      755.75      827.88     39.62 o 
  16   9   8      152.00      151.87     48.76 o 
  17   9   8      298.39      356.00    113.80 o 
   0  10   8      284.96      229.16     72.37 o 
   1  10   8      155.13      125.29     22.26 o 
   2  10   8       33.96       30.68     12.77 o 
   3  10   8      144.24       95.87     25.70 o 
   4  10   8       84.10       79.50     32.68 o 
   5  10   8      526.07      539.07     24.46 o 
   6  10   8       60.14       74.70     13.35 o 
   7  10   8      113.61       84.78     49.28 o 
   8  10   8        8.48        1.65     10.26 o 
   9  10   8       45.12       25.79     15.47 o 
  10  10   8      433.45      402.95    115.17 o 
  11  10   8       29.83       43.84     34.76 o 
  12  10   8      207.53      219.18     57.91 o 
  13  10   8       74.23       96.04     36.64 o 
   0  11   8       78.34      117.63     29.76 o 
   1  11   8       85.18       74.70     28.99 o 
   2  11   8      111.89      140.07     28.34 o 
   3  11   8      124.44      148.84     36.88 o 
  10   0   9      742.14      812.26     39.30 o 
  12   0   9      682.67      641.32     22.18 o 
  14   0   9     1101.23     1106.33     38.52 o 
  16   0   9     1245.61     1158.16     36.86 o 
  18   0   9      309.45      369.61     21.09 o 
  20   0   9      981.62      983.87     37.32 o 
  22   0   9       96.02      102.65     13.72 o 
  24   0   9     1638.23     1664.20     53.79 o 
  26   0   9      671.75      642.57     39.40 o 
  28   0   9      692.03      876.71    105.76 o 
   8   1   9     2078.43     2352.08     86.89 o 
   9   1   9      157.74      186.65     24.74 o 
  10   1   9     1704.25     1756.76     45.74 o 
  11   1   9      667.71      646.39     21.17 o 
  12   1   9       10.96       -1.30      7.55 o 
  13   1   9      635.47      643.11     16.56 o 
  14   1   9        6.38       11.74      5.25 o 
  15   1   9       15.57        7.23      6.92 o 
  16   1   9     2404.96     2506.63     37.69 o 
  17   1   9     1585.01     1605.93     39.03 o 
  18   1   9     1640.35     1581.40     45.96 o 
  19   1   9      567.93      539.27     14.69 o 
  20   1   9     7259.52     8098.41    145.54 o 
  21   1   9      278.36      276.84     21.62 o 
  22   1   9     4171.86     4341.56    136.15 o 
  23   1   9       77.17       79.46      9.33 o 
  24   1   9       73.81       78.28     13.07 o 
  25   1   9       57.66       29.76      8.68 o 
  26   1   9      374.80      402.16     43.69 o 
  27   1   9      450.65      412.63     19.68 o 
  28   1   9      202.30      191.67     28.93 o 
  29   1   9      722.51      678.06     32.99 o 
   7   2   9      634.02      613.18     22.57 o 
   8   2   9      523.27      469.20     25.26 o 
   9   2   9       69.86       52.90     15.15 o 
  10   2   9        5.69        8.68      4.14 o 
  11   2   9      640.50      652.14     19.52 o 
  12   2   9       78.51       74.67     11.98 o 
  13   2   9      341.79      357.31     10.80 o 
  14   2   9     1515.24     1575.66     51.19 o 
  15   2   9      777.90      784.35     42.04 o 
  16   2   9     6458.42     6586.18    102.80 o 
  17   2   9     4177.03     4210.76     83.65 o 
  18   2   9     2627.62     2620.92     64.85 o 
  19   2   9     1570.12     1609.77     59.97 o 
  20   2   9      576.42      602.59     20.37 o 
  21   2   9     1216.92     1165.16     36.88 o 
  22   2   9      620.41      650.81     34.26 o 
  23   2   9      133.09      146.56     21.15 o 
  24   2   9      532.06      580.98     19.80 o 
  25   2   9       72.84       88.21     17.08 o 
  26   2   9      250.68      214.19     23.94 o 
  27   2   9      199.95      177.87     28.04 o 
  28   2   9      301.95      283.95     19.23 o 
  29   2   9      379.44      391.12     34.42 o 
   3   3   9     1580.03     1499.03     53.17 o 
   4   3   9     1331.02     1508.31     54.02 o 
   5   3   9      192.65      192.67     10.66 o 
   6   3   9      470.63      579.92     29.25 o 
   7   3   9      317.73      331.35     14.20 o 
   8   3   9       27.15       25.07     18.68 o 
   9   3   9       39.38       24.08      7.86 o 
  10   3   9       96.34       84.44      9.37 o 
  11   3   9     2075.93     2007.70     41.14 o 
  12   3   9      894.85      838.21     35.53 o 
  13   3   9       82.94       70.84     12.83 o 
  14   3   9       58.81       46.11     12.10 o 
  15   3   9      347.91      339.96      9.42 o 
  16   3   9      937.20      991.80     34.82 o 
  17   3   9     1133.99     1085.30     79.50 o 
  18   3   9     1120.75     1132.66     40.03 o 
  19   3   9      236.00      279.20     64.98 o 
  20   3   9       35.86       58.81     13.38 o 
  21   3   9       55.08       66.81     12.84 o 
  22   3   9       53.10       51.78     13.96 o 
  23   3   9      447.46      547.34     46.38 o 
  24   3   9       78.57       49.96     17.73 o 
  25   3   9      706.32      712.17     26.80 o 
  26   3   9      420.18      407.84     22.75 o 
  27   3   9      288.14      308.90     49.99 o 
  28   3   9      329.89      278.89     46.84 o 
   1   4   9     2223.63     2191.68     54.70 o 
   2   4   9      935.79      914.64     29.19 o 
   3   4   9      646.53      658.17     41.60 o 
   4   4   9     2040.05     2157.93     36.22 o 
   5   4   9     2551.80     2637.81     65.79 o 
   6   4   9      476.35      503.91     19.20 o 
   7   4   9     1700.39     1827.74     40.11 o 
   8   4   9      461.41      482.24     13.84 o 
   9   4   9      900.87      936.54     40.65 o 
  10   4   9     1335.94     1366.89     39.18 o 
  11   4   9      232.69      210.80     10.22 o 
  12   4   9      838.72      807.18     29.50 o 
  13   4   9     2842.21     2728.21     76.49 o 
  14   4   9     1537.18     1655.72     73.70 o 
  15   4   9      445.44      443.02     78.50 o 
  16   4   9     1141.04     1118.62     45.03 o 
  17   4   9     1687.03     1680.66     57.10 o 
  18   4   9      914.08      895.06     32.95 o 
  19   4   9       23.98       29.10     10.61 o 
  20   4   9      289.71      302.67     39.50 o 
  21   4   9      997.70     1029.27     31.97 o 
  22   4   9      198.18      201.26     32.47 o 
  23   4   9      358.59      357.64     22.94 o 
  24   4   9       80.75       81.70     16.08 o 
  25   4   9       93.77       73.74     19.29 o 
  26   4   9       80.09       72.97     12.34 o 
  27   4   9      230.29      239.80     36.32 o 
   1   5   9      134.90      135.20      4.54 o 
   2   5   9       13.69       13.95      5.53 o 
   3   5   9      603.58      617.76     27.16 o 
   4   5   9      195.89      189.85     25.20 o 
   5   5   9      622.01      636.81     29.90 o 
   6   5   9      454.03      482.70     15.99 o 
   7   5   9      367.14      368.28     12.91 o 
   8   5   9      610.22      626.83     51.65 o 
   9   5   9     1605.81     1742.36    142.53 o 
  10   5   9      164.51      119.85     44.61 o 
  11   5   9      536.59      583.54     39.98 o 
  12   5   9      420.70      420.53     28.34 o 
  13   5   9     1086.12      992.44     39.12 o 
  14   5   9      578.00      547.55     44.39 o 
  15   5   9       72.52       78.10     16.55 o 
  16   5   9      220.95      270.29     20.13 o 
  17   5   9       68.51       58.43     15.88 o 
  18   5   9       87.87       88.91     42.86 o 
  19   5   9      995.48      979.30     40.27 o 
  20   5   9      493.23      495.96     20.52 o 
  21   5   9      289.14      217.44     39.42 o 
  22   5   9       54.91       38.58      8.73 o 
  23   5   9      196.19      174.74     26.26 o 
  24   5   9       93.83       88.00     17.71 o 
  25   5   9       48.94       49.54     16.29 o 
  26   5   9       10.91       16.37      8.35 o 
   1   6   9      696.73      732.65     30.03 o 
   2   6   9       68.27       67.18     24.51 o 
   3   6   9      572.22      533.31     42.31 o 
   4   6   9      231.20      216.59      7.54 o 
   5   6   9      442.31      451.49     50.71 o 
   6   6   9     1252.25     1193.62     45.23 o 
   7   6   9     3846.70     3889.31     86.63 o 
   8   6   9      215.42      231.25     13.46 o 
   9   6   9      946.51     1001.92     38.36 o 
  10   6   9     1225.39     1219.53     45.30 o 
  11   6   9      853.13      837.24     23.41 o 
  12   6   9      158.08      195.10     37.37 o 
  13   6   9      227.42      203.20     35.12 o 
  14   6   9      857.06      788.57     30.04 o 
  15   6   9      201.66      126.70     27.69 o 
  16   6   9       59.12       66.91     15.05 o 
  17   6   9      109.02      115.18     28.37 o 
  18   6   9      535.91      579.09     28.18 o 
  19   6   9       95.69      105.29     20.23 o 
  20   6   9        3.87        5.92     12.31 o 
  21   6   9      519.53      524.50     29.24 o 
  22   6   9       23.10       25.41     10.21 o 
  23   6   9        6.27       19.44      9.09 o 
  24   6   9      351.03      344.15     50.31 o 
   1   7   9      187.18      241.32     26.97 o 
   2   7   9       80.70       63.56     16.91 o 
   3   7   9      341.91      307.22     20.47 o 
   4   7   9      305.85      350.24     21.24 o 
   5   7   9      557.03      622.52     37.61 o 
   6   7   9      114.24      101.22     40.85 o 
   7   7   9      117.07      123.27     40.79 o 
   8   7   9      510.50      429.34     40.27 o 
   9   7   9       59.59       41.76     16.83 o 
  10   7   9       68.02       64.54     20.62 o 
  11   7   9      173.25      188.66     41.00 o 
  12   7   9      761.04      777.96     18.60 o 
  13   7   9      771.52      731.00     24.84 o 
  14   7   9       58.81       66.90     14.41 o 
  15   7   9      195.87      225.04     19.85 o 
  16   7   9       20.09       10.37     12.36 o 
  17   7   9      822.06      851.92     43.15 o 
  18   7   9      319.52      343.05     20.44 o 
  19   7   9      568.82      621.76     23.96 o 
  20   7   9       76.50       93.13     21.32 o 
  21   7   9       16.45        8.13     10.55 o 
  22   7   9        5.66       15.94      8.78 o 
   1   8   9      273.71      284.26     65.59 o 
   2   8   9      369.31      446.84     39.30 o 
   3   8   9       73.00       75.97     19.13 o 
   4   8   9       16.60       18.40     11.14 o 
   5   8   9      626.03      615.14     24.44 o 
   6   8   9     1015.55     1136.30     48.50 o 
   7   8   9       74.07       85.82     29.00 o 
   8   8   9      402.05      387.63     20.32 o 
   9   8   9      144.48      129.69     30.28 o 
  10   8   9       20.43       17.90     15.17 o 
  11   8   9      119.73       97.46     33.85 o 
  12   8   9       72.10       41.11     25.48 o 
  13   8   9        3.77       41.18     21.66 o 
  14   8   9      179.27      228.97     53.17 o 
  15   8   9       91.38      102.78     50.77 o 
  16   8   9      118.05      107.64     63.03 o 
  18   8   9      806.43      856.04     33.01 o 
  19   8   9      575.81      618.89     63.42 o 
  20   8   9      388.42      445.36     25.16 o 
   1   9   9      388.22      447.60     62.94 o 
   2   9   9       91.76      115.94     33.49 o 
   3   9   9       15.96       19.28     12.46 o 
   4   9   9      969.92      939.45     53.37 o 
   5   9   9       76.66       98.82     24.57 o 
   6   9   9      188.43      196.46     35.77 o 
   7   9   9       10.78       19.10     14.36 o 
   8   9   9      173.68      122.29     35.67 o 
   9   9   9      186.33      188.42     41.60 o 
  10   9   9      123.12       94.33     22.93 o 
  11   9   9        8.47       12.29     11.17 o 
  12   9   9      711.60      792.55     69.97 o 
  13   9   9       72.13       60.66     20.43 o 
  14   9   9      132.96      141.69     48.12 o 
  15   9   9      321.40      311.19    103.49 o 
  16   9   9      377.84      354.45    123.53 o 
   1  10   9        8.26        9.05     11.73 o 
   2  10   9      135.22      118.22     24.31 o 
   3  10   9      303.07      342.23     77.67 o 
   4  10   9       25.50       13.30     10.93 o 
   5  10   9      247.26      289.20     62.08 o 
   6  10   9      326.47      287.90     48.31 o 
   7  10   9        2.91       20.02     12.39 o 
   8  10   9      165.45      101.43     30.64 o 
   9  10   9       61.47       54.43     15.54 o 
  10  10   9       48.28       47.79     21.85 o 
  11  10   9       11.22       35.79     21.33 o 
  10   0  10      208.06      176.44     15.89 o 
  12   0  10      581.42      576.28     23.15 o 
  14   0  10      345.98      345.24     21.53 o 
  16   0  10      368.19      321.11     18.81 o 
  18   0  10       72.76       83.98     20.51 o 
  20   0  10     1064.48     1152.28     54.54 o 
  22   0  10     1250.80     1298.61     64.42 o 
  24   0  10     1425.13     1417.45     55.70 o 
  26   0  10     1198.20     1176.78     37.71 o 
  28   0  10     3315.26     3323.59    101.29 o 
   8   1  10     1282.43     1056.98     51.55 o 
   9   1  10     1793.77     1940.05     72.30 o 
  10   1  10     3571.77     3664.18    122.85 o 
  11   1  10      573.87      635.75     14.89 o 
  12   1  10      108.43       85.58     12.14 o 
  13   1  10     1074.45     1076.63     31.63 o 
  14   1  10      694.56      651.90     20.77 o 
  15   1  10      437.48      448.76     13.81 o 
  16   1  10      668.43      600.27     17.37 o 
  17   1  10      947.55      869.70     39.23 o 
  18   1  10     1273.94     1247.29     33.50 o 
  19   1  10      399.35      397.42     14.70 o 
  20   1  10      502.36      475.61     13.29 o 
  21   1  10       97.16      114.27     13.46 o 
  22   1  10     2141.10     2043.15     42.39 o 
  23   1  10      458.97      446.83     16.39 o 
  24   1  10      475.73      392.01     25.24 o 
  25   1  10        9.44        0.63      5.86 o 
  26   1  10      269.54      224.70     33.27 o 
  27   1  10      637.78      575.83     31.48 o 
  28   1  10     1410.81     1225.02     58.81 o 
   7   2  10       33.44       30.35      9.66 o 
   8   2  10      301.81      262.88     28.01 o 
   9   2  10      465.31      479.69     17.08 o 
  10   2  10       36.46       32.35      6.24 o 
  11   2  10       49.23       37.23      7.57 o 
  12   2  10      447.22      453.82     14.13 o 
  13   2  10      695.32      699.19     26.29 o 
  14   2  10      522.60      450.17     11.04 o 
  15   2  10     2547.26     2600.16     48.12 o 
  16   2  10      619.18      583.95     20.69 o 
  17   2  10     1950.32     1895.62     62.79 o 
  18   2  10       88.78       30.56     23.59 o 
  19   2  10     1355.85     1358.61     37.55 o 
  20   2  10      182.97      194.74     27.72 o 
  21   2  10      144.73      128.87     22.14 o 
  22   2  10      519.79      485.82     16.52 o 
  23   2  10       23.41       10.01     11.56 o 
  24   2  10      198.12      202.80     25.65 o 
  25   2  10       52.79       66.91     11.03 o 
  26   2  10       44.63       34.06     13.59 o 
  27   2  10      592.05      556.21     20.33 o 
  28   2  10       82.73       74.45     21.30 o 
   4   3  10      191.60      210.62     10.57 o 
   5   3  10      843.36      782.30     36.18 o 
   6   3  10      162.54      146.88     22.17 o 
   7   3  10     1864.15     1812.17     36.28 o 
   8   3  10      227.18      249.19     11.66 o 
   9   3  10      153.81      156.15     26.26 o 
  10   3  10     1324.50     1309.62     49.38 o 
  11   3  10      990.13     1058.17     32.17 o 
  12   3  10       78.02       82.82     12.02 o 
  13   3  10     1484.75     1430.19     59.76 o 
  14   3  10     1832.68     1958.47     80.85 o 
  15   3  10     4630.10     4783.71     75.97 o 
  16   3  10     1108.09     1053.81     43.16 o 
  17   3  10       48.66       32.44     10.51 o 
  18   3  10     2480.17     2363.07     84.14 o 
  19   3  10     1232.77     1127.86     38.03 o 
  20   3  10      101.64      117.37     17.71 o 
  21   3  10      265.51      248.44     37.86 o 
  22   3  10      141.72      145.56     28.22 o 
  23   3  10      511.12      553.28     25.46 o 
  24   3  10      195.57      167.34     24.31 o 
  25   3  10      304.93      290.53     49.02 o 
  26   3  10      440.05      399.06     65.63 o 
  27   3  10      245.97      216.09     31.05 o 
   0   4  10      238.87      277.15      7.91 o 
   1   4  10      288.33      258.12      6.84 o 
   2   4  10     2307.85     2279.90     52.68 o 
   3   4  10     1470.74     1465.03     38.11 o 
   4   4  10     1283.76     1284.08     38.00 o 
   5   4  10      483.92      516.30      6.92 o 
   6   4  10      867.99      902.49     40.18 o 
   7   4  10      445.68      397.71     12.25 o 
   8   4  10      411.31      450.39     24.51 o 
   9   4  10     1745.20     1712.21     57.49 o 
  10   4  10      366.77      344.17     17.83 o 
  11   4  10      806.18      760.67     21.77 o 
  12   4  10      216.98      197.76     24.90 o 
  13   4  10      274.12      265.67     38.13 o 
  14   4  10      359.72      391.46     24.52 o 
  15   4  10      344.70      324.84     41.51 o 
  16   4  10      137.73      129.14     25.26 o 
  17   4  10       57.16       55.84     15.91 o 
  18   4  10      133.45      169.69     22.79 o 
  19   4  10      336.70      323.05     22.02 o 
  20   4  10      179.43      183.47     32.13 o 
  21   4  10      240.67      226.35     40.57 o 
  22   4  10      323.21      260.77     39.14 o 
  23   4  10      219.28      201.44     30.23 o 
  24   4  10      570.42      595.73     29.24 o 
  25   4  10       30.48       28.72     17.46 o 
  26   4  10      224.19      181.05     39.11 o 
   0   5  10      482.89      531.02     15.11 o 
   1   5  10     1684.53     1617.51     12.71 o 
   2   5  10      660.88      712.15     32.46 o 
   3   5  10     2649.48     2636.92     92.96 o 
   4   5  10     1976.39     1916.08     19.90 o 
   5   5  10     5360.49     5119.82     96.67 o 
   6   5  10     1759.44     1886.97     67.83 o 
   7   5  10     2175.28     2056.55     44.20 o 
   8   5  10      186.53      235.58     46.88 o 
   9   5  10       56.97       44.35     10.35 o 
  10   5  10       77.11       62.88     12.88 o 
  11   5  10      149.16      149.83     22.31 o 
  12   5  10      622.69      638.45     18.61 o 
  13   5  10      197.52      204.98     35.58 o 
  14   5  10      144.92      124.68     25.12 o 
  15   5  10      273.80      265.55     41.62 o 
  16   5  10      239.30      217.13     44.39 o 
  17   5  10       61.72       50.62     17.92 o 
  18   5  10       83.62       81.05     17.41 o 
  19   5  10        2.66       15.31     13.49 o 
  20   5  10       75.69       69.17     17.80 o 
  21   5  10       43.42       45.35     13.78 o 
  22   5  10      123.36      106.23     19.87 o 
  23   5  10      507.39      565.33     21.94 o 
  24   5  10       75.01       79.01     17.32 o 
  25   5  10      504.31      564.31     33.64 o 
   0   6  10      239.42      230.53     56.48 o 
   1   6  10      151.18      156.15     43.71 o 
   2   6  10      230.66      282.53     41.63 o 
   3   6  10      404.46      421.69     30.67 o 
   4   6  10      246.49      293.23     80.15 o 
   5   6  10     3478.10     3556.45    132.03 o 
   6   6  10     2398.36     2466.61    115.88 o 
   7   6  10     7673.94     7599.00    164.87 o 
   8   6  10      303.59      305.46     28.53 o 
   9   6  10      647.67      611.39     24.03 o 
  10   6  10      133.09      112.22     23.94 o 
  11   6  10       84.17       43.77     18.03 o 
  12   6  10      144.84      163.98     34.08 o 
  13   6  10      959.89     1064.52     44.53 o 
  14   6  10       43.85       11.65     11.02 o 
  15   6  10      410.98      394.99     46.53 o 
  16   6  10        4.59       -2.25     10.60 o 
  17   6  10      131.71      105.71     29.25 o 
  18   6  10      136.14      107.38     21.93 o 
  19   6  10        9.64       19.91     11.28 o 
  20   6  10       29.86       20.66      9.06 o 
  21   6  10      239.40      174.64     48.38 o 
  22   6  10      249.47      179.92     44.70 o 
  23   6  10        7.83      -15.22     15.22 o 
   0   7  10      397.09      490.82     83.91 o 
   1   7  10      197.07      140.84     29.12 o 
   2   7  10       42.51       62.72     14.47 o 
   3   7  10       11.15       15.26      9.09 o 
   4   7  10       25.32       41.05     32.55 o 
   5   7  10      794.27      815.89     52.98 o 
   6   7  10      199.73      221.58     65.36 o 
   7   7  10     2556.53     2323.22    126.51 o 
   8   7  10      813.57      779.38    115.94 o 
   9   7  10     1062.85      946.94     64.59 o 
  10   7  10      140.64      146.68     40.07 o 
  11   7  10      394.25      353.60     92.15 o 
  12   7  10     1165.23     1118.92     46.07 o 
  13   7  10      228.35      193.14     41.89 o 
  14   7  10       42.41       25.28     13.85 o 
  15   7  10      194.71      160.89     29.10 o 
  16   7  10      363.78      404.47     25.19 o 
  17   7  10      100.93       99.96     31.68 o 
  18   7  10       54.79       45.41     19.55 o 
  19   7  10       72.92       66.06     25.13 o 
  20   7  10      734.09      686.85     45.28 o 
  21   7  10      257.16      221.17     46.01 o 
   0   8  10      380.56      430.57     69.71 o 
   1   8  10      941.15      903.74     90.17 o 
   2   8  10       68.59       55.61     24.22 o 
   3   8  10      297.75      274.70     58.48 o 
   4   8  10      108.59      109.17     21.76 o 
   5   8  10      526.50      536.42     68.64 o 
   6   8  10      126.94      126.77     27.37 o 
   7   8  10     1177.27     1161.20     40.64 o 
   8   8  10      127.72       97.46     36.18 o 
   9   8  10      138.02       94.87     32.88 o 
  10   8  10      690.01      808.11     51.42 o 
  11   8  10      276.98      301.66     77.62 o 
  12   8  10       28.76       30.02     23.93 o 
  13   8  10      395.21      306.78    100.25 o 
  14   8  10      449.52      454.18    138.25 o 
  15   8  10      444.68      424.93     36.70 o 
  16   8  10      592.25      590.42     37.35 o 
  17   8  10      408.47      284.87    112.18 o 
  18   8  10      130.36      147.46     50.26 o 
   0   9  10      356.15      385.51    103.17 o 
   1   9  10      156.44      157.87     47.07 o 
   2   9  10       96.31       91.77     22.58 o 
   3   9  10       17.58       17.38     17.44 o 
   4   9  10       19.33       34.17     11.84 o 
   5   9  10      291.96      230.67     49.96 o 
   6   9  10       74.63       52.82     24.74 o 
   7   9  10      301.66      268.33     55.23 o 
   8   9  10      288.34      271.43     50.03 o 
   9   9  10      185.24      134.64     29.50 o 
  10   9  10      720.82      695.25     39.20 o 
  11   9  10        4.32       16.12      8.87 o 
  12   9  10      193.16      123.22     48.89 o 
  13   9  10      102.72      101.28     20.56 o 
  14   9  10      356.56      288.11    112.77 o 
  15   9  10      827.97     1008.15     64.78 o 
   0  10  10       49.81       27.95     17.96 o 
   1  10  10       48.35       71.61     17.22 o 
   2  10  10      332.03      303.84     67.04 o 
   3  10  10      115.69      101.43     21.66 o 
   4  10  10       86.38       91.15     24.92 o 
   5  10  10      201.78      239.73     62.80 o 
   6  10  10      567.16      539.51     64.62 o 
   7  10  10       37.71       51.00     16.69 o 
   8  10  10        6.83       17.92     13.94 o 
   9  10  10      244.43      242.74     57.34 o 
  10   0  11      596.77      602.93     22.37 o 
  12   0  11      542.88      484.01     24.84 o 
  14   0  11      411.78      301.21     17.12 o 
  16   0  11     2378.83     2595.28     66.39 o 
  18   0  11     1575.50     1535.90    118.67 o 
  20   0  11      326.20      418.72     51.76 o 
  22   0  11      850.25      781.34     47.43 o 
  24   0  11      250.19      311.22     41.17 o 
  26   0  11      586.07      651.44     43.12 o 
  28   0  11       13.21      -21.53     23.28 o 
   9   1  11     1772.89     1772.94     71.33 o 
  10   1  11       46.67       34.45      8.75 o 
  11   1  11      301.27      291.03     15.31 o 
  12   1  11      151.48      114.81     28.67 o 
  13   1  11      599.24      602.96     33.53 o 
  14   1  11      651.56      601.53     32.85 o 
  15   1  11      160.79      118.20     19.83 o 
  16   1  11      438.16      430.42     50.97 o 
  17   1  11     1501.06     1428.08     39.91 o 
  18   1  11     1197.07     1205.36     30.45 o 
  19   1  11        1.13        7.97      5.09 o 
  20   1  11      905.56      913.91     29.01 o 
  21   1  11      252.41      255.98     13.40 o 
  22   1  11      132.68      100.19     14.20 o 
  23   1  11      298.10      315.46     34.57 o 
  24   1  11      325.55      283.31     51.84 o 
  25   1  11      203.92      156.24     24.92 o 
  26   1  11      725.44      713.51     46.41 o 
  27   1  11      163.15      120.63     28.82 o 
  28   1  11     1193.14     1017.82     68.80 o 
   8   2  11      210.72      212.56     81.58 o 
   9   2  11     1987.87     1924.39     98.53 o 
  10   2  11     2681.14     2787.82     59.94 o 
  11   2  11     2389.42     2414.27     87.57 o 
  12   2  11     2825.41     3086.99     59.54 o 
  13   2  11     1059.63     1042.64     32.77 o 
  14   2  11      178.02      197.58     14.67 o 
  15   2  11      692.08      598.81     18.37 o 
  16   2  11     2394.75     2370.77     31.24 o 
  17   2  11     1290.07     1307.71     47.33 o 
  18   2  11     1260.15     1230.52     40.51 o 
  19   2  11      115.45      100.10     15.94 o 
  20   2  11       25.65       25.20      8.19 o 
  21   2  11      280.20      239.09     39.10 o 
  22   2  11      417.19      430.71     29.18 o 
  23   2  11      642.19      589.96     21.32 o 
  24   2  11       31.95       26.42     10.43 o 
  25   2  11      280.63      228.11     32.68 o 
  26   2  11      102.14      100.51     16.66 o 
  27   2  11      896.07      900.01     34.83 o 
   5   3  11      683.34      645.99     17.77 o 
   6   3  11      405.89      405.70     12.72 o 
   7   3  11      171.66      179.24     11.21 o 
   8   3  11      441.99      505.35     19.40 o 
   9   3  11     1062.53      989.44     38.66 o 
  10   3  11      416.39      427.30     50.90 o 
  11   3  11       22.45       17.12      8.13 o 
  12   3  11      493.80      508.97     17.96 o 
  13   3  11      843.82      832.22     27.94 o 
  14   3  11     1299.50     1307.11     39.16 o 
  15   3  11      188.49      211.88     10.10 o 
  16   3  11     2058.71     1996.60     70.86 o 
  17   3  11      628.07      608.11     29.96 o 
  18   3  11        2.23        8.68     11.09 o 
  19   3  11      181.39      145.43     22.60 o 
  20   3  11      873.80      929.15     54.47 o 
  21   3  11       60.24       77.13     17.48 o 
  22   3  11       84.77       82.57     14.16 o 
  23   3  11      317.42      301.53     49.42 o 
  24   3  11      201.47      199.37     28.87 o 
  25   3  11      447.65      522.28     54.52 o 
  26   3  11       19.12       23.45      8.18 o 
   1   4  11      673.36      664.08     26.85 o 
   2   4  11      226.19      227.87      9.92 o 
   3   4  11      681.23      657.14     39.04 o 
   5   4  11     1367.36     1391.71     51.94 o 
   6   4  11      237.55      205.85     22.24 o 
   7   4  11      202.50      260.71     23.96 o 
   8   4  11      141.88      144.35     21.49 o 
   9   4  11      359.22      305.38     29.00 o 
  10   4  11       39.86       31.44      9.45 o 
  11   4  11     3385.17     3474.22     94.67 o 
  12   4  11      652.73      654.55     54.89 o 
  13   4  11      850.34      950.01     43.15 o 
  14   4  11       12.31       13.40     22.50 o 
  15   4  11      816.26      859.02     42.26 o 
  16   4  11     1362.19     1364.79     54.33 o 
  17   4  11      363.22      353.19     27.47 o 
  18   4  11      107.90      106.09     20.30 o 
  19   4  11      807.44      801.32     35.89 o 
  20   4  11      316.54      341.01     27.69 o 
  21   4  11       84.30      116.54     20.85 o 
  22   4  11       75.26       55.17     12.94 o 
  23   4  11       65.10       46.01      9.94 o 
  24   4  11        5.78       16.59      6.74 o 
  25   4  11      108.72      101.36     22.67 o 
   2   5  11      493.50      463.97     13.68 o 
   3   5  11     2555.73     2593.84     53.87 o 
   4   5  11     1881.77     1785.22     65.49 o 
   5   5  11      305.65      302.18     30.73 o 
   6   5  11     2013.16     1974.77     72.82 o 
   7   5  11      824.79      838.74     34.37 o 
   8   5  11      526.53      506.09     27.24 o 
   9   5  11      373.97      378.68     29.99 o 
  10   5  11     1124.10     1096.23     51.49 o 
  11   5  11      666.11      693.54     27.33 o 
  12   5  11      259.38      226.63     67.76 o 
  13   5  11      514.02      543.28     45.68 o 
  14   5  11      314.91      291.92     54.08 o 
  15   5  11      131.54      106.96     23.41 o 
  16   5  11      345.24      321.04     17.83 o 
  17   5  11       12.63       12.66      8.96 o 
  18   5  11      398.86      444.58     25.45 o 
  19   5  11      680.84      666.81     25.71 o 
  20   5  11      229.95      191.44     36.15 o 
  21   5  11      700.96      794.03     36.57 o 
  22   5  11        4.00       14.06     11.71 o 
  23   5  11       98.32       77.72     16.74 o 
  24   5  11       27.21       24.22      9.91 o 
   1   6  11      368.09      377.92    112.83 o 
   2   6  11      352.64      458.33     30.28 o 
   3   6  11     2534.56     2699.07     98.37 o 
   4   6  11     2510.68     2502.45     92.21 o 
   5   6  11     2293.91     2284.44    103.49 o 
   6   6  11      343.51      316.19     61.34 o 
   7   6  11      593.03      523.28     21.24 o 
   8   6  11      592.20      515.27     25.06 o 
   9   6  11      331.75      405.51     17.48 o 
  10   6  11     1930.07     1985.15     81.61 o 
  11   6  11     2062.10     2044.41    102.20 o 
  12   6  11      276.09      192.19     34.94 o 
  13   6  11       18.99       14.54     10.42 o 
  14   6  11       62.03       67.08     12.48 o 
  15   6  11      132.25       99.63     29.76 o 
  16   6  11       23.32       17.75     11.43 o 
  17   6  11      108.54       85.32     17.14 o 
  18   6  11      613.85      580.03     29.26 o 
  19   6  11      594.14      665.23     65.49 o 
  20   6  11       52.69       45.42     19.50 o 
  21   6  11        3.78       25.72     12.62 o 
  22   6  11       28.98       37.75     11.30 o 
   1   7  11      195.30      212.94     34.89 o 
   2   7  11      242.63      260.95     51.05 o 
   3   7  11      284.67      224.43     40.65 o 
   4   7  11       46.45       56.42     22.96 o 
   5   7  11      480.50      467.60     38.52 o 
   6   7  11      608.01      537.50     94.42 o 
   7   7  11      942.00      877.81     59.92 o 
   8   7  11      261.50      161.98     56.22 o 
   9   7  11      323.75      330.84     78.98 o 
  10   7  11      392.66      381.68    125.09 o 
  11   7  11       89.50       70.62     34.76 o 
  12   7  11       56.06       92.53     40.79 o 
  13   7  11      186.09      159.65     54.21 o 
  14   7  11       64.23       33.14     21.53 o 
  15   7  11      106.38      122.49     38.84 o 
  16   7  11      149.06      120.43     26.98 o 
  17   7  11       53.30       48.11     14.01 o 
  18   7  11      255.48      287.05     34.66 o 
  19   7  11      191.18      166.74     36.25 o 
  20   7  11      345.65      276.84     62.54 o 
   1   8  11      703.23      620.40     35.03 o 
   2   8  11      459.43      529.65     61.73 o 
   3   8  11       30.23       29.84     16.52 o 
   4   8  11      512.34      492.88     20.62 o 
   5   8  11       29.48       35.57     10.96 o 
   6   8  11       10.77       35.62     18.87 o 
   7   8  11       40.18       30.30     19.06 o 
   8   8  11       38.42       42.34     22.83 o 
   9   8  11      378.50      401.65     30.22 o 
  10   8  11       52.56       43.19     16.60 o 
  11   8  11      233.54      201.86     63.68 o 
  12   8  11      750.17      805.12    116.92 o 
  13   8  11      340.90      338.88    140.13 o 
  14   8  11       32.95       -5.58     28.53 o 
  15   8  11      515.23      507.61     35.47 o 
  16   8  11       51.01        9.73     21.14 o 
  17   8  11      813.28      884.36     61.08 o 
   1   9  11       29.28       36.64     14.07 o 
   2   9  11      259.99      245.87     50.60 o 
   3   9  11       32.87       33.42     16.24 o 
   4   9  11       81.97       65.08     21.52 o 
   5   9  11       18.49       30.56     15.90 o 
   6   9  11      190.43      187.53     34.05 o 
   7   9  11      252.79      288.47     64.81 o 
   8   9  11      273.72      278.12     66.66 o 
   9   9  11       69.72       36.58     22.99 o 
  10   9  11       22.39        8.89     11.94 o 
  11   9  11       62.89       69.02     16.55 o 
  12   9  11      107.21       97.21     28.60 o 
  13   9  11      272.74      263.60     90.46 o 
   1  10  11       19.49       26.68     12.17 o 
   2  10  11       59.56       59.22     17.83 o 
   3  10  11       13.97       32.03     10.42 o 
   4  10  11      417.20      368.32     85.12 o 
   5  10  11       26.00       17.13     10.28 o 
   6  10  11       46.64       39.14     18.40 o 
  10   0  12      238.42      289.86     30.15 o 
  12   0  12     2009.63     2264.86     71.27 o 
  14   0  12      523.35      518.38     23.54 o 
  16   0  12      466.81      495.47     23.98 o 
  18   0  12      681.71      662.59     39.69 o 
  20   0  12     1642.61     1552.56    100.83 o 
  22   0  12      195.36      245.61     18.87 o 
  24   0  12      197.24      136.29     34.14 o 
  26   0  12     1314.19     1268.64     56.61 o 
   9   1  12      272.34      289.34     66.53 o 
  10   1  12      787.88      783.07     43.12 o 
  11   1  12      427.72      453.67     54.24 o 
  12   1  12      617.16      637.82     21.18 o 
  13   1  12       30.43       23.00      7.44 o 
  14   1  12      941.96      971.08     31.35 o 
  15   1  12      478.81      503.28     33.28 o 
  16   1  12     5471.15     5468.23    134.29 o 
  17   1  12      406.22      404.56     24.85 o 
  18   1  12      406.08      374.80     19.02 o 
  19   1  12      645.80      593.95     13.81 o 
  20   1  12      498.94      514.93     22.01 o 
  21   1  12        6.31       10.43      5.39 o 
  22   1  12      418.65      432.46     28.74 o 
  23   1  12       95.50      104.81     19.84 o 
  24   1  12      107.83       93.24     26.90 o 
  25   1  12        9.27       12.58     13.36 o 
  26   1  12      132.79      129.93     30.77 o 
  27   1  12        1.79       16.28     10.70 o 
   8   2  12     3275.85     3364.77    100.51 o 
   9   2  12     8249.37     8478.95    237.27 o 
  10   2  12     3485.93     3694.65    213.18 o 
  11   2  12     4251.12     4212.44     70.64 o 
  12   2  12       75.43       49.47     11.88 o 
  13   2  12      542.46      569.24     29.77 o 
  14   2  12      522.77      526.48     14.47 o 
  15   2  12      183.39      162.26     21.27 o 
  16   2  12      196.83      163.43     11.91 o 
  17   2  12      538.10      506.65     32.01 o 
  18   2  12      873.97      795.07    100.67 o 
  19   2  12       28.65       16.97     10.15 o 
  20   2  12      183.33      216.08     28.12 o 
  21   2  12      706.12      703.37     29.81 o 
  22   2  12       20.89       50.06     16.74 o 
  23   2  12      661.85      636.10     44.52 o 
  24   2  12       96.16       67.01     14.33 o 
  25   2  12       37.38       26.80     11.45 o 
  26   2  12       27.12       10.96     15.71 o 
   6   3  12      418.03      414.17     17.18 o 
   7   3  12     1979.77     2108.15    177.61 o 
   8   3  12      824.19      778.59     29.00 o 
   9   3  12     2022.16     2205.16     74.06 o 
  10   3  12      285.51      287.20     16.37 o 
  11   3  12       54.58       44.39      9.98 o 
  12   3  12      258.51      241.90     18.37 o 
  13   3  12      114.60      108.05     23.27 o 
  14   3  12     1156.36     1113.72     47.24 o 
  15   3  12      414.15      421.87     23.52 o 
  16   3  12      556.87      574.79     33.91 o 
  17   3  12       87.03      115.93     26.10 o 
  18   3  12        6.69       17.61     10.21 o 
  19   3  12       70.38       49.87     11.93 o 
  20   3  12      442.52      343.55     45.66 o 
  21   3  12       45.30       65.12     16.98 o 
  22   3  12      230.12      210.35     34.39 o 
  23   3  12        2.74        9.43      8.01 o 
  24   3  12      165.96      149.45     28.56 o 
  25   3  12      470.81      470.57     19.14 o 
   0   4  12     3821.89     4017.44    106.09 o 
   1   4  12     1148.32     1114.82     17.18 o 
   2   4  12      719.35      710.97     31.71 o 
   3   4  12     2654.82     2593.63     69.00 o 
   4   4  12      158.51      140.26     12.26 o 
   5   4  12      659.09      708.63     26.58 o 
   6   4  12      556.99      609.62     26.67 o 
   7   4  12     2343.98     2313.28     78.40 o 
   8   4  12      490.90      503.48     42.09 o 
   9   4  12     1785.86     1812.66     91.69 o 
  10   4  12      856.50      841.86     24.04 o 
  11   4  12      552.79      538.33     16.61 o 
  12   4  12       15.91       11.97     12.03 o 
  13   4  12      212.25      183.02     30.35 o 
  14   4  12      502.32      524.14     29.96 o 
  15   4  12     1594.61     1646.91     98.86 o 
  16   4  12      279.25      281.15     27.36 o 
  17   4  12      466.83      484.13     25.03 o 
  18   4  12       11.04       27.70     10.39 o 
  19   4  12       10.59       14.36     16.05 o 
  20   4  12      129.74       82.07     22.01 o 
  21   4  12      343.39      362.39     22.69 o 
  22   4  12       66.35       61.01     13.40 o 
  23   4  12      270.73      212.74     39.89 o 
  24   4  12      313.79      290.00     57.99 o 
   3   5  12     1523.50     1605.25    109.65 o 
   4   5  12      541.44      514.58     25.81 o 
   5   5  12      120.42      103.80     23.37 o 
   6   5  12       53.80       52.86     14.11 o 
   7   5  12      135.24      154.49     18.97 o 
   8   5  12      352.00      324.30     14.74 o 
   9   5  12      342.82      368.82     17.39 o 
  10   5  12      153.02      144.02     28.42 o 
  11   5  12     1163.65     1161.14     61.86 o 
  12   5  12       67.11       55.11     19.13 o 
  13   5  12      110.45      103.03     29.49 o 
  14   5  12      957.08      974.59     30.31 o 
  15   5  12       62.36       53.78     21.72 o 
  16   5  12      102.97       76.97     23.68 o 
  17   5  12      238.49      215.69     41.86 o 
  18   5  12      170.74      170.83     34.24 o 
  19   5  12      121.64      142.96     22.05 o 
  20   5  12      341.35      305.10     44.41 o 
  21   5  12       57.02       38.97     21.09 o 
  22   5  12       66.78       49.13     16.29 o 
  23   5  12      102.00      117.60     29.82 o 
   1   6  12     1218.78     1200.68     75.35 o 
   2   6  12       53.80       40.40     25.61 o 
   3   6  12      329.35      321.76    109.65 o 
   4   6  12      295.78      290.18     89.29 o 
   5   6  12      583.51      558.00     47.92 o 
   6   6  12       88.25       46.30     25.61 o 
   7   6  12      684.24      840.79     59.14 o 
   8   6  12      346.75      245.96     75.61 o 
   9   6  12      177.77      145.25     47.01 o 
  10   6  12       19.22       21.06      8.15 o 
  11   6  12       91.01       95.53     25.70 o 
  12   6  12       89.31       80.14     17.13 o 
  13   6  12      415.10      432.88     17.34 o 
  14   6  12        5.90       19.03     28.47 o 
  15   6  12      470.09      613.61     45.75 o 
  16   6  12      135.06      159.08     25.59 o 
  17   6  12      533.24      535.43     22.58 o 
  18   6  12      221.33      253.71     48.41 o 
  19   6  12       10.64       30.01     12.79 o 
  20   6  12        8.39       28.71      9.92 o 
  21   6  12       47.71       64.57     23.80 o 
   0   7  12      568.61      493.54     43.06 o 
   1   7  12       32.95       39.73     11.05 o 
   2   7  12      126.31      130.95     31.53 o 
   3   7  12      238.32      247.71     77.10 o 
   4   7  12       18.45       32.94     12.77 o 
   5   7  12      396.55      412.09    102.85 o 
   6   7  12      102.71      117.89     27.11 o 
   7   7  12      263.29      239.09     72.82 o 
   8   7  12      489.93      516.95    107.06 o 
   9   7  12       60.89       54.79     45.85 o 
  10   7  12      247.93      243.95     78.27 o 
  11   7  12     1040.15      870.42     60.89 o 
  12   7  12       63.11      118.67     50.64 o 
  13   7  12      246.07      256.59     87.48 o 
  14   7  12      821.48      901.94     52.40 o 
  15   7  12        2.59       41.76     37.35 o 
  16   7  12      108.51      106.09     33.27 o 
  17   7  12       22.27       36.05     27.17 o 
  18   7  12        3.34       50.84     25.94 o 
  19   7  12      276.88      237.92     76.32 o 
   0   8  12       78.78       61.21     26.46 o 
   1   8  12       20.41      -15.14     16.69 o 
   2   8  12      225.53      201.22     45.17 o 
   3   8  12      281.35      216.21     64.23 o 
   4   8  12       42.25       28.20      9.44 o 
   5   8  12      302.66      182.27     46.49 o 
   6   8  12      152.63      165.73     38.01 o 
   7   8  12      243.45      216.13     63.81 o 
   8   8  12      337.97      294.20     77.10 o 
   9   8  12      121.89       75.22     23.09 o 
  10   8  12      427.60      415.27    125.74 o 
  11   8  12       11.28       14.98     18.87 o 
  12   8  12        5.86       -6.81     22.76 o 
  13   8  12        9.17        1.69     24.32 o 
  14   8  12      203.31      234.42     64.98 o 
  15   8  12       14.28        6.23     17.12 o 
  16   8  12       23.88       48.89     23.80 o 
   0   9  12      280.57      274.23     80.21 o 
   1   9  12      119.26      173.65     34.56 o 
   2   9  12      132.60      119.67     29.56 o 
   3   9  12      152.72      141.60     43.48 o 
   4   9  12       29.93       43.19     24.03 o 
   5   9  12       45.14       40.85     13.17 o 
   6   9  12      272.24      283.99     67.96 o 
   7   9  12       94.72      103.37     22.76 o 
   8   9  12      183.30      111.05     31.94 o 
   9   9  12      316.61      398.63     49.41 o 
  10   9  12      434.87      466.36     39.11 o 
  11   9  12       99.38      111.11     24.54 o 
  10   0  13      339.36      347.57     71.52 o 
  12   0  13     1884.10     1866.13     95.39 o 
  14   0  13      101.24      103.43     30.61 o 
  16   0  13      876.60      774.75     38.95 o 
  18   0  13       25.63       15.59      7.91 o 
  20   0  13       86.04      105.57     25.50 o 
  22   0  13      921.36      965.82     40.25 o 
  24   0  13      234.71      260.87     77.62 o 
  26   0  13      229.44      231.76     64.65 o 
   9   1  13      171.07      197.39     48.37 o 
  10   1  13      265.80      245.05     48.05 o 
  11   1  13      874.21      858.66     39.33 o 
  12   1  13       49.63       58.44     22.21 o 
  13   1  13      380.44      369.56     14.34 o 
  14   1  13      957.75      848.96     28.62 o 
  15   1  13       64.52       83.83     11.63 o 
  16   1  13      215.62      126.64     30.19 o 
  17   1  13       89.87       82.06     12.34 o 
  18   1  13     1725.15     1666.81     28.29 o 
  19   1  13       12.68       16.65      5.93 o 
  20   1  13      508.91      535.75     15.06 o 
  21   1  13       55.41       44.46     11.42 o 
  22   1  13       59.17       56.17     14.70 o 
  23   1  13       83.82       79.65     29.88 o 
  24   1  13       58.62       64.40     17.83 o 
  25   1  13       82.11       80.38     13.19 o 
   8   2  13      469.27      490.49     39.43 o 
   9   2  13     1778.47     2008.01     91.11 o 
  10   2  13     1698.44     1641.68     58.66 o 
  11   2  13      508.52      507.49     27.83 o 
  12   2  13      318.37      306.96     18.05 o 
  13   2  13       67.23       42.94      9.71 o 
  14   2  13       86.87       67.80     13.09 o 
  15   2  13        9.42       14.95      8.42 o 
  16   2  13     1009.73     1003.96     33.95 o 
  17   2  13      210.65      170.28     22.81 o 
  18   2  13      116.32      114.04     33.30 o 
  19   2  13       77.77       37.20     13.36 o 
  20   2  13      174.65      147.50     23.81 o 
  21   2  13      107.82      116.30     24.53 o 
  22   2  13      420.26      474.68     23.03 o 
  23   2  13      739.49      784.10     30.73 o 
  24   2  13      271.45      282.91     51.99 o 
  25   2  13      200.70      164.57     34.56 o 
   6   3  13      445.72      437.45     20.69 o 
   7   3  13     1148.22     1156.51     44.91 o 
   8   3  13     4413.44     4656.94    103.49 o 
   9   3  13     1354.19     1382.42    104.11 o 
  10   3  13      800.72      911.85     36.98 o 
  11   3  13     1289.22     1199.89     46.57 o 
  12   3  13      283.59      257.19     19.28 o 
  13   3  13      449.73      438.38     25.93 o 
  14   3  13      186.12      203.60     44.40 o 
  15   3  13      369.21      318.04     20.31 o 
  16   3  13       41.85       48.12     11.49 o 
  17   3  13       42.55       23.57     10.16 o 
  18   3  13       46.33       45.59     18.45 o 
  19   3  13     1098.61     1161.77     56.55 o 
  20   3  13      121.40      108.79     17.98 o 
  21   3  13      444.09      452.82     52.37 o 
  22   3  13      580.75      598.68     24.95 o 
  23   3  13      487.54      400.75     49.32 o 
  24   3  13      161.89      134.67     28.67 o 
   1   4  13      123.79      100.25     27.56 o 
   2   4  13       29.17       36.44     11.28 o 
   3   4  13      483.53      470.39     22.83 o 
   4   4  13     1043.72     1023.59     52.14 o 
   5   4  13      557.09      528.60     39.65 o 
   6   4  13      111.52      130.97     21.95 o 
   7   4  13      112.79      125.50     14.56 o 
   8   4  13      116.94      100.96     20.63 o 
   9   4  13     1065.79     1061.87     39.30 o 
  10   4  13      735.88      729.31     28.10 o 
  11   4  13      900.87      913.65     50.84 o 
  12   4  13      121.91      108.38     26.40 o 
  13   4  13      363.39      393.55     42.86 o 
  14   4  13      371.67      348.98     17.79 o 
  15   4  13        6.91       12.79     16.63 o 
  16   4  13      116.56       94.17     21.17 o 
  17   4  13      379.94      395.99     29.67 o 
  18   4  13      142.44      130.78     28.99 o 
  19   4  13      133.08      134.58     22.54 o 
  20   4  13       75.63       74.84     22.21 o 
  21   4  13      672.32      708.85     28.65 o 
  22   4  13      186.99      172.95     31.95 o 
  23   4  13      112.00      102.07     14.94 o 
   3   5  13     3132.45     3052.93    132.54 o 
   4   5  13      595.56      577.64     38.32 o 
   5   5  13      327.93      248.94     60.57 o 
   6   5  13      420.80      433.86     14.02 o 
   7   5  13      239.27      201.58     36.86 o 
   8   5  13      255.56      243.19     13.04 o 
   9   5  13      218.99      166.65     29.01 o 
  10   5  13      436.58      427.61     29.18 o 
  11   5  13     1879.32     2028.05     90.78 o 
  12   5  13       76.79       63.43     15.40 o 
  13   5  13      435.94      489.01     34.50 o 
  14   5  13       86.36      123.29     18.90 o 
  15   5  13      116.93      109.26     21.81 o 
  16   5  13      219.84      210.96     38.94 o 
  17   5  13       43.35       31.12     10.25 o 
  18   5  13      268.90      185.42     49.01 o 
  19   5  13     1219.59     1445.80    114.97 o 
  20   5  13       56.12       39.01     14.43 o 
  21   5  13       15.18       27.64     11.41 o 
  22   5  13       56.97       52.92     14.39 o 
   1   6  13     2511.30     2427.17    155.56 o 
   2   6  13       17.72       -7.07     24.45 o 
   3   6  13      427.82      476.36     31.32 o 
   4   6  13     1244.42     1426.86     87.22 o 
   5   6  13     1247.96     1193.42     73.99 o 
   6   6  13      252.21      158.35     65.75 o 
   7   6  13      397.02      365.40    105.57 o 
   8   6  13      152.75      135.79     42.73 o 
   9   6  13     1171.20     1246.07     50.90 o 
  10   6  13      213.65      240.19     81.06 o 
  11   6  13       62.38      121.39     35.79 o 
  12   6  13      136.26      122.95     26.91 o 
  13   6  13      116.45       82.74     35.15 o 
  14   6  13       36.61       28.55     13.24 o 
  15   6  13      251.25      252.42     41.11 o 
  16   6  13      151.72      138.00     34.27 o 
  17   6  13       21.22       21.82     12.30 o 
  18   6  13      384.24      460.90     69.45 o 
  19   6  13      253.29      217.04     50.56 o 
  20   6  13       28.90       24.01     11.52 o 
   1   7  13     1947.21     1884.69     98.11 o 
   2   7  13      582.09      451.97     95.63 o 
   3   7  13     1191.89     1172.80     63.29 o 
   4   7  13      301.78      276.57     89.94 o 
   5   7  13        5.03       -3.96     17.18 o 
   6   7  13      138.16      111.73     30.35 o 
   7   7  13       11.17       11.41     17.83 o 
   8   7  13       35.06       69.51     47.08 o 
   9   7  13       39.56       47.60     35.99 o 
  10   7  13      160.97      116.33     70.94 o 
  11   7  13      425.37      437.45    135.79 o 
  12   7  13      407.42      387.84    116.66 o 
  13   7  13        3.18       27.49     17.57 o 
  14   7  13        3.10       44.68     14.78 o 
  15   7  13        1.93      -11.67     22.63 o 
  16   7  13        6.54       -7.52     22.18 o 
  17   7  13       15.96        0.65     17.31 o 
   1   8  13      176.85      193.12     37.09 o 
   2   8  13      147.08      133.28     41.07 o 
   3   8  13       73.07       80.12     21.74 o 
   4   8  13      177.40      174.87     37.37 o 
   5   8  13      408.03      416.25     59.66 o 
   6   8  13      452.19      489.54     34.92 o 
   7   8  13        5.14       30.02     16.47 o 
   8   8  13      363.58      328.77    105.70 o 
   9   8  13       24.66       13.42     20.23 o 
  10   8  13      246.13      244.34     91.63 o 
  11   8  13      240.09      289.79    110.95 o 
  12   8  13       43.02       50.38     21.72 o 
  13   8  13       19.03       30.54     15.37 o 
  14   8  13       59.41       36.77     25.42 o 
   1   9  13      312.46      300.50     51.88 o 
   2   9  13      356.64      318.06     62.35 o 
   3   9  13        0.70        5.26     30.06 o 
   4   9  13      281.10      293.25     60.99 o 
   5   9  13      117.92      141.15     27.42 o 
   6   9  13       53.69       22.93     19.71 o 
   7   9  13       75.12       68.58     20.48 o 
   8   9  13       54.93       60.10     26.51 o 
  10   0  14     1607.80     1979.35     99.99 o 
  12   0  14     1382.81     1371.94     68.67 o 
  14   0  14       75.87       68.41     19.00 o 
  16   0  14      667.95      630.23     23.47 o 
  18   0  14      582.87      564.74     19.39 o 
  20   0  14      570.77      537.18     27.20 o 
  22   0  14      787.75      934.48     44.78 o 
  24   0  14      639.72      726.08     57.00 o 
  10   1  14     3921.23     3983.40    131.51 o 
  11   1  14      443.82      519.22     61.90 o 
  12   1  14      433.37      415.11     15.76 o 
  13   1  14      847.79      810.59     38.33 o 
  14   1  14      191.10      147.31     23.26 o 
  15   1  14      156.14      165.04     22.18 o 
  16   1  14      628.60      583.43     17.96 o 
  17   1  14      245.48      274.33     24.35 o 
  18   1  14      239.57      194.83     28.26 o 
  19   1  14       69.53       40.52      8.58 o 
  20   1  14      338.38      305.47     22.47 o 
  21   1  14       13.16       23.18      9.53 o 
  22   1  14      373.31      358.73     28.47 o 
  23   1  14       46.34       34.07     13.84 o 
  24   1  14      190.75      139.01     26.21 o 
   9   2  14      326.99      359.89     87.22 o 
  10   2  14      415.48      452.17     29.57 o 
  11   2  14      323.87      284.72     21.36 o 
  12   2  14     1338.00     1195.28     38.16 o 
  13   2  14      271.53      210.06     13.68 o 
  14   2  14       81.99      122.49     23.58 o 
  15   2  14     1190.92     1202.19     33.17 o 
  16   2  14      172.16      131.36     23.72 o 
  17   2  14      901.55      846.07     46.40 o 
  18   2  14      188.22      187.78     45.88 o 
  19   2  14       67.70       62.62     19.71 o 
  20   2  14      213.04      202.28     36.93 o 
  21   2  14      355.74      384.60     59.41 o 
  22   2  14      191.31      147.67     21.46 o 
  23   2  14      341.83      276.41     55.55 o 
  24   2  14      806.85      860.36     51.59 o 
   7   3  14     2023.25     2037.87     72.26 o 
   8   3  14      128.67      124.54     20.39 o 
   9   3  14       66.47       66.61     11.81 o 
  10   3  14      461.85      488.02     17.44 o 
  11   3  14     1166.01     1183.81     48.75 o 
  12   3  14      582.13      507.44     21.74 o 
  13   3  14      560.27      606.97     27.66 o 
  14   3  14      859.57      841.48     35.52 o 
  15   3  14      527.33      598.02     37.09 o 
  16   3  14      200.89      162.08     44.69 o 
  17   3  14        3.10       19.33      6.68 o 
  18   3  14      124.90      144.91     36.63 o 
  19   3  14        1.29       12.00      9.87 o 
  20   3  14      119.15      146.64     29.86 o 
  21   3  14      232.88      245.62     49.48 o 
  22   3  14      105.80       87.76     10.69 o 
  23   3  14       38.95       30.29     10.69 o 
   2   4  14      552.59      506.90     14.91 o 
   3   4  14     1458.84     1440.03     64.00 o 
   4   4  14     3127.47     3251.16    134.68 o 
   5   4  14     1571.64     1614.85     68.67 o 
   6   4  14      813.05      833.13     36.48 o 
   7   4  14     1052.86     1094.34     42.94 o 
   8   4  14      164.09      208.12     46.01 o 
   9   4  14       33.96       31.08     17.64 o 
  10   4  14       76.44       73.87     26.98 o 
  11   4  14      100.55       79.75     16.33 o 
  12   4  14      234.27      198.86     42.87 o 
  13   4  14      186.95      151.02     28.76 o 
  14   4  14       12.22       16.65      8.82 o 
  15   4  14      267.95      270.25     40.79 o 
  16   4  14       89.25       82.49     26.90 o 
  17   4  14      382.26      347.84     20.50 o 
  18   4  14      284.59      214.95     49.90 o 
  19   4  14      260.92      321.71     21.04 o 
  20   4  14      217.15      211.20     51.47 o 
  21   4  14      725.77      728.07     55.02 o 
  22   4  14       45.44       26.88     19.19 o 
   4   5  14     1289.86     1403.39     82.22 o 
   5   5  14     1446.61     1426.28     97.85 o 
   6   5  14       47.74       59.01     33.98 o 
   7   5  14      548.92      612.73    125.80 o 
   8   5  14      491.07      468.25    122.30 o 
   9   5  14      351.43      342.18     46.75 o 
  10   5  14      449.01      440.87     38.53 o 
  11   5  14      502.85      527.87     21.73 o 
  12   5  14       52.51       52.26     10.66 o 
  13   5  14      233.73      251.47     15.67 o 
  14   5  14       88.72       75.72     17.62 o 
  15   5  14      280.97      300.70     26.60 o 
  16   5  14       59.21       60.38     14.30 o 
  17   5  14       26.81       12.69      9.63 o 
  18   5  14      130.93      106.87     39.21 o 
  19   5  14      409.54      556.58     80.47 o 
  20   5  14       33.66       28.64     12.39 o 
   1   6  14       66.65       64.20     31.19 o 
   2   6  14      155.46      150.31     45.59 o 
   3   6  14      680.99      727.31     87.74 o 
   4   6  14       67.30       62.32     21.59 o 
   5   6  14      118.93      128.26     38.52 o 
   6   6  14      128.84      122.10     31.77 o 
   7   6  14      315.50      389.40     84.75 o 
   8   6  14      314.65      281.88     56.93 o 
   9   6  14      376.59      411.90     95.78 o 
  10   6  14      258.06      267.49     60.76 o 
  11   6  14      267.38      235.84     56.42 o 
  12   6  14      384.83      366.83    123.21 o 
  13   6  14      611.47      495.74    140.52 o 
  14   6  14      294.68      278.58     76.06 o 
  15   6  14        0.08       29.12     24.06 o 
  16   6  14      340.04      387.84    170.80 o 
  17   6  14      412.34      546.19    136.89 o 
  18   6  14       41.38       42.41     27.75 o 
   0   7  14       27.84       24.12     26.52 o 
   1   7  14      726.45      809.22     79.99 o 
   2   7  14      229.54      204.15     42.57 o 
   3   7  14      292.02      269.17     55.25 o 
   4   7  14       18.85       23.67     25.48 o 
   5   7  14       40.18       52.52     22.24 o 
   6   7  14      213.33      182.86     52.33 o 
   7   7  14       18.67       27.56     17.96 o 
   8   7  14      151.89       76.00     50.00 o 
   9   7  14       23.69       -7.65     28.86 o 
  10   7  14       24.18       -0.19     27.69 o 
  11   7  14        4.73       -9.92     25.94 o 
  12   7  14       39.29       47.73     28.40 o 
  13   7  14       58.22       88.00     36.44 o 
  14   7  14      133.06      209.97     55.77 o 
  15   7  14      119.46      128.13     31.39 o 
   0   8  14      841.93     1060.42     63.42 o 
   1   8  14      271.86      201.68     72.93 o 
   2   8  14      261.43      346.29     71.15 o 
   3   8  14      365.70      364.48     68.49 o 
   4   8  14       77.03       69.85     33.69 o 
   5   8  14      275.17      227.87     72.26 o 
   6   8  14       65.25       49.15     29.12 o 
   7   8  14      243.92      231.63     83.65 o 
   8   8  14      219.24      237.40     78.20 o 
   9   8  14       25.17      -10.70     26.85 o 
  10   8  14      117.12       50.26     32.88 o 
  11   8  14      166.35      170.22     61.67 o 
   0   9  14      836.10      989.87     64.46 o 
   1   9  14       16.32       45.97     17.15 o 
   2   9  14       49.29       29.93     15.64 o 
  12   0  15       89.56       47.27     12.00 o 
  14   0  15     1390.38     1373.43     75.42 o 
  16   0  15      435.90      336.41     21.48 o 
  18   0  15     1338.70     1249.39     48.81 o 
  20   0  15      833.28      797.26     74.83 o 
  22   0  15       69.60       61.90     15.84 o 
  10   1  15       73.58       94.54     20.17 o 
  11   1  15       54.89       32.63     14.48 o 
  12   1  15      320.63      305.11     62.93 o 
  13   1  15      387.42      330.49     37.15 o 
  14   1  15     1265.59     1304.49     49.81 o 
  15   1  15       32.59       25.17      8.99 o 
  16   1  15      545.14      541.81     35.31 o 
  17   1  15      254.29      191.07     38.58 o 
  18   1  15       39.46       35.10     12.20 o 
  19   1  15       58.20       50.95     13.21 o 
  20   1  15      122.19      129.32     20.94 o 
  21   1  15      134.51      111.59     23.98 o 
  22   1  15      633.98      692.07     33.42 o 
  23   1  15       54.89       54.79     19.34 o 
   9   2  15      492.15      488.35    117.44 o 
  10   2  15      177.03      169.38     35.15 o 
  11   2  15     1580.80     1396.27     62.69 o 
  12   2  15      876.72      764.16     45.60 o 
  13   2  15      178.22      142.22     23.97 o 
  14   2  15        8.42       24.75      7.81 o 
  15   2  15       47.62       31.57     10.56 o 
  16   2  15       65.15       44.43     21.01 o 
  17   2  15       40.07       40.42     10.27 o 
  18   2  15      166.42      199.29     40.09 o 
  19   2  15      434.70      395.40     51.42 o 
  20   2  15       11.54       21.70     10.00 o 
  21   2  15        5.47        1.62     17.18 o 
  22   2  15      358.20      400.33     18.04 o 
   7   3  15     1131.52     1173.55    125.22 o 
   8   3  15      650.21      735.26     27.96 o 
   9   3  15      915.39      971.11     60.89 o 
  10   3  15      147.24      175.40     35.12 o 
  11   3  15       48.77       71.02     20.78 o 
  12   3  15      184.06      137.14     21.25 o 
  13   3  15      210.99      183.53     53.07 o 
  14   3  15      896.27      902.16     31.68 o 
  15   3  15        8.18       11.93     15.60 o 
  16   3  15       96.19       89.64     13.96 o 
  17   3  15       96.93      104.77     23.93 o 
  18   3  15       71.88       49.59     15.47 o 
  19   3  15      135.88      137.85     29.44 o 
  20   3  15       74.32       71.90     27.66 o 
  21   3  15       60.46       63.55     21.87 o 
   4   4  15      232.59      245.18     14.72 o 
   5   4  15      502.16      531.67     20.56 o 
   6   4  15      269.66      259.82     37.71 o 
   7   4  15       57.30       48.26     16.01 o 
   8   4  15      698.18      696.04     21.31 o 
   9   4  15      555.74      553.75     55.70 o 
  10   4  15       70.33       51.56     18.11 o 
  11   4  15     1180.10     1250.53     85.34 o 
  12   4  15       21.39       13.33      8.02 o 
  13   4  15       11.78       15.86      6.18 o 
  14   4  15       42.73       36.62     12.73 o 
  15   4  15      349.08      268.38     46.26 o 
  16   4  15      769.72      860.00     38.55 o 
  17   4  15       91.10       75.27     21.73 o 
  18   4  15      186.26      165.54     36.88 o 
  19   4  15      131.38      129.42     49.90 o 
  20   4  15       36.32       35.04     15.46 o 
   4   5  15      112.34       79.50     25.22 o 
   5   5  15      327.17      307.56     88.97 o 
   6   5  15      215.05      225.73     48.12 o 
   7   5  15     2221.19     2357.53    100.32 o
[truncated: 15,202 more chars]
